# Supplementary material for: Relationships Among Extreme Sports Participation, Sensation Seeking, and Negative Risky Behaviors of Middle-School Students
Source: Front Psychol. 2021 Aug 30;12:722769. doi: 10.3389/fpsyg.2021.722769 (PMC8436974; doi:10.3389/fpsyg.2021.722769)
Supplement: Supplementary file 1 [file Table_1.XLS]

## Sheet: Data
Gender	Age	School Type	Place of residence	SSS1	SSS2	SSS3	SSS4	SSS5	SSS6	SSS7	SSS8	SSS9	SSS10	SSS11	SSS-total score	Extreme sports participation rate	Smoking	Drinking	Gambling	SS-type
2	14	1	2	1	1	1	1	1	1	1	1	1	1	1	11	0	1	1	1	2
1	17	2	1	1	1	1	1	1	1	1	1	1	1	1	11	0	1	1	1	2
2	19	2	2	1	1	1	1	1	1	1	1	0	0	1	9	0	1	1	1	2
1	19	2	2	1	1	1	0	0	1	0	1	1	1	1	8	0	1	1	1	2
1	20	2	2	1	1	0	1	1	1	1	1	0	0	1	8	0	1	1	1	2
2	12	1	1	1	1	0	0	0	0	1	1	1	1	1	7	0	1	1	1	2
2	19	2	2	1	1	1	1	1	1	1	1	1	1	1	11	1	1	1	1	2
1	18	2	2	1	1	1	1	1	1	1	1	1	1	1	11	1	1	1	1	2
1	14	1	2	1	1	1	1	1	1	1	1	1	1	1	11	1	1	1	1	2
1	20	2	1	1	1	1	1	1	1	1	1	1	1	1	11	1	1	1	1	2
1	19	2	1	1	1	1	1	1	1	1	1	1	1	1	11	1	1	1	1	2
1	16	1	1	1	1	1	1	1	1	1	1	1	1	1	11	1	1	1	1	2
1	17	2	2	1	1	1	0	1	1	1	1	1	1	1	10	1	1	1	1	2
2	16	2	1	1	1	1	1	1	1	1	1	1	0	1	10	1	1	1	1	2
1	19	2	1	1	1	1	1	1	0	1	1	0	1	1	9	1	1	1	1	2
1	17	2	2	1	1	1	1	1	1	1	1	1	0	0	9	1	1	1	1	2
2	15	1	1	1	1	1	0	1	1	0	0	1	1	1	8	1	1	1	1	2
2	16	2	2	1	1	0	0	1	1	1	0	0	1	1	7	1	1	1	1	2
1	19	2	2	1	1	1	1	1	1	1	1	1	1	1	11	0	0	1	1	2
1	20	2	1	1	1	0	0	1	1	1	1	1	1	1	9	0	0	1	1	2
2	14	1	2	1	1	1	1	0	1	1	1	1	0	1	9	0	0	1	1	2
2	19	2	2	1	1	1	0	1	1	1	1	0	0	1	8	0	0	1	1	2
1	17	2	1	1	1	0	1	1	1	1	1	1	0	0	8	0	0	1	1	2
2	15	1	1	1	1	0	1	1	1	0	0	1	0	1	7	0	0	1	1	2
2	17	2	2	1	1	1	1	1	1	1	1	1	1	1	11	1	0	1	1	2
1	16	1	1	1	1	1	1	1	1	1	1	1	1	1	11	1	0	1	1	2
2	15	1	2	1	1	1	0	1	1	1	1	1	1	1	10	1	0	1	1	2
1	18	2	2	1	1	1	1	1	1	1	1	1	0	1	10	1	0	1	1	2
2	17	2	1	1	1	1	1	1	1	1	1	1	0	0	9	1	0	1	1	2
1	18	2	1	1	1	1	0	1	1	0	1	1	0	1	8	1	0	1	1	2
1	15	1	1	1	1	0	0	0	1	1	1	1	0	1	7	1	0	1	1	2
2	18	2	1	1	1	1	1	0	1	1	0	1	0	0	7	1	0	1	1	2
2	16	2	2	1	1	0	1	0	1	1	1	1	1	1	9	0	0	0	1	2
1	14	1	2	1	1	1	1	1	0	0	1	1	1	1	9	0	0	0	1	2
2	16	1	1	1	1	1	0	1	1	1	1	1	0	1	9	0	0	0	1	2
1	18	2	1	1	0	0	0	1	1	1	1	1	1	1	8	0	0	0	1	2
1	18	2	2	1	1	0	1	0	1	1	1	1	0	1	8	0	0	0	1	2
2	15	2	2	1	0	1	0	1	0	1	1	0	1	1	7	0	0	0	1	2
1	15	1	2	1	1	1	1	1	1	1	1	1	0	0	9	1	0	0	1	2
2	17	2	2	1	0	1	1	0	1	1	1	1	0	1	8	1	0	0	1	2
1	18	2	1	1	1	0	1	1	0	1	1	1	1	0	8	1	0	0	1	2
1	15	1	1	1	1	0	0	1	0	1	1	1	0	1	7	1	0	0	1	2
1	16	2	2	1	1	1	1	1	1	1	1	1	1	1	11	0	1	1	0	2
1	17	2	1	1	1	1	1	1	1	1	1	1	1	1	11	0	1	1	0	2
1	16	2	1	1	1	1	1	1	1	1	1	1	1	1	11	0	1	1	0	2
1	20	2	2	0	1	1	1	1	1	1	1	1	1	1	10	0	1	1	0	2
1	17	2	2	1	1	1	1	1	1	1	1	0	1	1	10	0	1	1	0	2
2	19	2	1	0	1	1	0	1	1	1	1	1	1	1	9	0	1	1	0	2
2	19	2	2	1	1	0	0	0	1	1	1	1	1	1	8	0	1	1	0	2
1	15	1	1	1	0	0	1	1	1	1	1	0	1	1	8	0	1	1	0	2
1	15	1	2	1	0	1	1	1	1	0	1	1	0	1	8	0	1	1	0	2
1	14	1	2	1	1	1	1	1	0	1	1	1	0	0	8	0	1	1	0	2
2	14	1	1	1	1	1	1	1	1	0	1	1	0	0	8	0	1	1	0	2
1	19	2	1	1	0	1	0	0	1	1	1	1	0	1	7	0	1	1	0	2
1	15	1	1	1	0	1	1	1	0	0	1	1	0	1	7	0	1	1	0	2
1	14	1	1	1	1	1	1	0	1	1	0	1	0	0	7	0	1	1	0	2
2	14	1	1	1	1	0	1	1	1	1	1	0	0	0	7	0	1	1	0	2
1	19	2	2	1	1	1	1	1	1	1	1	1	1	1	11	1	1	1	0	2
2	15	1	2	1	1	1	1	1	1	1	1	1	1	1	11	1	1	1	0	2
1	15	1	2	1	1	1	1	1	1	1	1	1	1	1	11	1	1	1	0	2
2	14	1	2	1	1	1	1	1	1	1	1	1	1	1	11	1	1	1	0	2
1	14	1	2	1	1	1	1	1	1	1	1	1	1	1	11	1	1	1	0	2
1	18	2	2	1	1	1	1	0	1	1	1	1	1	1	10	1	1	1	0	2
1	18	2	2	1	1	1	1	1	0	1	1	1	1	1	10	1	1	1	0	2
2	15	1	2	1	1	1	1	1	1	0	1	1	1	0	9	1	1	1	0	2
1	14	1	2	1	1	1	1	1	1	1	1	1	0	0	9	1	1	1	0	2
1	15	1	1	1	0	0	1	1	1	1	0	1	1	1	8	1	1	1	0	2
1	18	2	1	1	1	1	0	1	1	1	1	0	0	1	8	1	1	1	0	2
1	15	1	2	1	0	0	0	1	1	1	1	1	0	1	7	1	1	1	0	2
1	15	1	1	1	0	1	0	0	1	1	1	1	1	0	7	1	1	1	0	2
1	18	2	2	1	1	0	0	1	1	1	0	1	1	0	7	1	1	1	0	2
2	13	1	2	1	0	1	0	1	1	1	1	1	0	0	7	1	1	1	0	2
2	13	1	1	1	1	0	1	0	1	1	1	1	0	0	7	1	1	1	0	2
1	17	2	2	1	1	1	1	1	1	1	1	1	1	1	11	0	0	1	0	2
1	13	1	2	1	1	1	1	1	1	1	1	1	1	1	11	0	0	1	0	2
1	13	1	2	1	1	1	1	1	1	1	1	1	1	1	11	0	0	1	0	2
1	17	2	1	1	1	1	1	1	1	1	1	1	1	1	11	0	0	1	0	2
1	18	2	1	1	1	1	0	1	1	1	1	1	1	1	10	0	0	1	0	2
2	15	1	1	1	1	1	0	1	1	1	1	1	1	1	10	0	0	1	0	2
2	14	1	2	1	1	1	1	1	1	0	1	1	1	1	10	0	0	1	0	2
1	16	2	1	1	0	0	1	1	1	1	1	1	1	1	9	0	0	1	0	2
1	18	2	1	1	1	1	0	1	1	1	1	0	1	1	9	0	0	1	0	2
2	15	1	2	1	1	1	1	1	1	0	1	0	1	1	9	0	0	1	0	2
2	15	1	2	1	1	1	0	1	1	1	1	1	0	1	9	0	0	1	0	2
1	17	2	1	1	1	1	0	1	1	1	1	1	0	1	9	0	0	1	0	2
1	15	1	1	1	1	1	0	1	1	1	1	1	1	0	9	0	0	1	0	2
2	19	2	2	1	1	1	1	1	1	1	1	1	0	0	9	0	0	1	0	2
2	14	1	1	1	1	1	1	1	1	1	1	1	0	0	9	0	0	1	0	2
1	13	1	1	1	0	0	1	0	1	1	1	1	1	1	8	0	0	1	0	2
1	16	2	1	1	1	0	0	1	1	1	1	0	1	1	8	0	0	1	0	2
1	17	2	2	1	1	1	0	0	1	1	1	0	1	1	8	0	0	1	0	2
1	16	2	1	1	1	1	0	0	1	1	1	0	1	1	8	0	0	1	0	2
1	16	2	2	1	1	0	0	1	1	1	1	1	0	1	8	0	0	1	0	2
1	17	2	1	1	1	0	1	0	1	1	1	1	0	1	8	0	0	1	0	2
2	15	1	2	1	1	1	0	0	1	1	1	1	0	1	8	0	0	1	0	2
2	20	2	2	1	1	1	0	1	1	1	0	1	0	1	8	0	0	1	0	2
2	16	1	2	1	1	1	0	1	1	1	0	1	0	1	8	0	0	1	0	2
2	18	2	1	1	1	1	0	1	1	1	0	1	0	1	8	0	0	1	0	2
2	15	1	2	1	1	1	1	0	1	1	1	0	0	1	8	0	0	1	0	2
1	19	2	2	1	1	1	0	1	0	1	1	1	1	0	8	0	0	1	0	2
2	19	2	2	1	1	1	0	1	1	0	1	1	1	0	8	0	0	1	0	2
2	17	2	1	1	1	1	1	1	1	0	1	0	1	0	8	0	0	1	0	2
1	14	1	2	1	0	1	1	1	1	1	1	1	0	0	8	0	0	1	0	2
2	15	1	2	1	0	0	1	0	0	1	1	1	1	1	7	0	0	1	0	2
1	13	1	2	1	0	0	1	1	0	0	1	1	1	1	7	0	0	1	0	2
2	15	1	1	1	0	1	1	1	0	0	1	0	1	1	7	0	0	1	0	2
1	17	2	2	1	1	0	0	0	1	1	1	1	0	1	7	0	0	1	0	2
1	15	1	2	1	0	1	0	1	1	1	0	1	0	1	7	0	0	1	0	2
2	14	1	2	1	1	0	0	1	1	1	0	1	0	1	7	0	0	1	0	2
2	13	1	2	1	1	1	1	0	0	1	1	0	0	1	7	0	0	1	0	2
2	14	1	1	1	1	1	0	1	1	1	0	0	0	1	7	0	0	1	0	2
1	18	2	1	1	1	1	1	0	1	1	0	0	0	1	7	0	0	1	0	2
2	16	2	1	1	0	1	1	1	1	0	1	0	1	0	7	0	0	1	0	2
2	19	2	1	1	1	1	1	0	1	1	0	0	1	0	7	0	0	1	0	2
1	15	1	1	1	0	0	1	1	1	1	1	1	0	0	7	0	0	1	0	2
1	16	2	2	1	1	0	1	0	1	1	1	1	0	0	7	0	0	1	0	2
1	18	2	1	1	1	0	1	1	1	1	0	1	0	0	7	0	0	1	0	2
2	13	1	2	1	1	1	0	1	1	1	0	1	0	0	7	0	0	1	0	2
2	17	2	2	1	1	0	1	1	1	1	1	0	0	0	7	0	0	1	0	2
2	16	2	2	1	1	1	1	1	1	0	1	0	0	0	7	0	0	1	0	2
1	19	2	1	1	1	1	1	1	1	0	1	0	0	0	7	0	0	1	0	2
1	17	2	2	1	1	1	1	1	1	1	1	1	1	1	11	1	0	1	0	2
2	16	2	2	1	1	1	1	1	1	1	1	1	1	1	11	1	0	1	0	2
1	13	1	2	1	1	1	1	1	1	1	1	1	1	1	11	1	0	1	0	2
1	12	1	2	1	1	1	0	1	1	1	1	1	1	1	10	1	0	1	0	2
2	13	1	1	1	1	1	0	1	1	1	1	1	1	1	10	1	0	1	0	2
1	15	2	2	1	1	1	1	1	1	1	1	0	1	1	10	1	0	1	0	2
1	14	1	2	1	1	1	1	1	1	1	1	1	0	1	10	1	0	1	0	2
2	18	2	1	1	1	1	1	1	1	1	1	1	0	1	10	1	0	1	0	2
1	16	2	1	1	1	1	1	1	1	1	1	1	0	1	10	1	0	1	0	2
1	15	1	1	1	1	1	1	1	1	1	1	1	0	1	10	1	0	1	0	2
2	18	2	1	1	1	0	0	1	1	1	1	1	1	1	9	1	0	1	0	2
2	14	1	1	1	1	0	1	1	1	1	1	1	0	1	9	1	0	1	0	2
2	17	2	2	1	1	1	0	1	1	1	1	1	1	0	9	1	0	1	0	2
2	17	2	2	1	1	1	1	1	1	1	1	0	1	0	9	1	0	1	0	2
2	14	1	2	1	1	1	1	1	1	1	1	1	0	0	9	1	0	1	0	2
1	14	1	2	1	1	1	1	1	1	1	1	1	0	0	9	1	0	1	0	2
2	14	1	2	0	1	0	1	1	0	1	1	1	1	1	8	1	0	1	0	2
2	14	1	1	0	1	1	1	0	0	1	1	1	1	1	8	1	0	1	0	2
2	12	1	2	1	1	0	0	1	1	0	1	1	1	1	8	1	0	1	0	2
2	17	2	2	1	1	1	0	0	1	1	0	1	1	1	8	1	0	1	0	2
2	14	1	2	0	1	0	1	1	1	1	1	1	0	1	8	1	0	1	0	2
1	15	1	1	1	1	0	0	1	1	1	1	1	0	1	8	1	0	1	0	2
1	13	1	1	1	1	0	1	1	0	1	1	1	0	1	8	1	0	1	0	2
1	16	2	2	1	1	1	1	0	1	1	0	1	0	1	8	1	0	1	0	2
2	14	1	2	1	0	1	0	1	1	1	1	1	1	0	8	1	0	1	0	2
1	17	2	1	1	1	1	0	1	1	1	1	0	1	0	8	1	0	1	0	2
1	13	1	2	1	1	1	0	1	1	1	1	1	0	0	8	1	0	1	0	2
1	16	1	1	1	1	1	0	1	1	1	1	1	0	0	8	1	0	1	0	2
2	18	2	2	1	1	1	1	1	1	1	1	0	0	0	8	1	0	1	0	2
2	15	1	2	1	1	0	0	0	1	1	1	0	1	1	7	1	0	1	0	2
1	16	1	1	1	1	1	1	0	0	1	0	0	1	1	7	1	0	1	0	2
2	18	2	1	1	0	0	1	0	1	1	1	1	0	1	7	1	0	1	0	2
1	19	2	1	1	0	1	1	1	1	0	0	1	0	1	7	1	0	1	0	2
2	18	2	2	1	0	0	1	1	1	1	1	0	0	1	7	1	0	1	0	2
2	20	2	2	1	0	1	1	0	1	1	1	0	0	1	7	1	0	1	0	2
2	17	2	2	1	0	1	1	0	1	1	1	0	0	1	7	1	0	1	0	2
1	14	1	1	1	0	1	0	1	1	1	0	1	1	0	7	1	0	1	0	2
1	16	1	1	1	0	1	1	1	1	0	1	0	1	0	7	1	0	1	0	2
1	14	1	2	1	1	0	0	1	1	1	1	1	0	0	7	1	0	1	0	2
1	13	1	1	1	1	0	0	1	1	1	1	1	0	0	7	1	0	1	0	2
2	14	1	2	1	1	1	0	0	1	1	1	1	0	0	7	1	0	1	0	2
2	13	1	1	1	1	1	0	0	1	1	1	1	0	0	7	1	0	1	0	2
1	14	1	2	1	1	1	1	0	0	1	1	1	0	0	7	1	0	1	0	2
2	14	1	2	1	1	1	1	1	1	1	1	1	1	1	11	0	1	0	0	2
1	13	1	2	1	1	1	1	0	0	0	1	1	1	1	8	0	1	0	0	2
1	15	1	1	1	0	1	1	1	0	1	0	1	1	1	8	0	1	0	0	2
1	14	1	2	1	1	1	1	0	1	1	1	1	0	0	8	0	1	0	0	2
1	14	1	2	1	0	0	0	1	1	1	1	1	1	0	7	0	1	0	0	2
2	15	1	2	1	1	1	1	1	0	0	1	1	0	0	7	0	1	0	0	2
1	13	1	2	0	1	0	1	0	1	1	1	0	1	1	7	1	1	0	0	2
2	19	2	2	1	1	1	1	1	1	1	1	1	1	1	11	0	0	0	0	2
2	18	2	2	1	1	1	1	1	1	1	1	1	1	1	11	0	0	0	0	2
2	17	2	2	1	1	1	1	1	1	1	1	1	1	1	11	0	0	0	0	2
1	17	2	2	1	1	1	1	1	1	1	1	1	1	1	11	0	0	0	0	2
2	15	1	2	1	1	1	1	1	1	1	1	1	1	1	11	0	0	0	0	2
2	14	1	2	1	1	1	1	1	1	1	1	1	1	1	11	0	0	0	0	2
2	13	1	2	1	1	1	1	1	1	1	1	1	1	1	11	0	0	0	0	2
2	19	2	1	1	1	1	1	1	1	1	1	1	1	1	11	0	0	0	0	2
1	19	2	1	1	1	1	1	1	1	1	1	1	1	1	11	0	0	0	0	2
1	17	2	1	1	1	1	1	1	1	1	1	1	1	1	11	0	0	0	0	2
1	17	2	1	1	1	1	1	1	1	1	1	1	1	1	11	0	0	0	0	2
2	16	2	1	1	1	1	1	1	1	1	1	1	1	1	11	0	0	0	0	2
2	16	2	1	1	1	1	1	1	1	1	1	1	1	1	11	0	0	0	0	2
2	16	2	1	1	1	1	1	1	1	1	1	1	1	1	11	0	0	0	0	2
1	16	2	1	1	1	1	1	1	1	1	1	1	1	1	11	0	0	0	0	2
2	16	1	1	1	1	1	1	1	1	1	1	1	1	1	11	0	0	0	0	2
1	15	1	1	1	1	1	1	1	1	1	1	1	1	1	11	0	0	0	0	2
1	13	1	1	0	1	1	1	1	1	1	1	1	1	1	10	0	0	0	0	2
2	17	2	2	1	1	0	1	1	1	1	1	1	1	1	10	0	0	0	0	2
2	17	2	1	1	1	0	1	1	1	1	1	1	1	1	10	0	0	0	0	2
2	16	2	1	1	1	0	1	1	1	1	1	1	1	1	10	0	0	0	0	2
2	17	2	2	1	1	1	0	1	1	1	1	1	1	1	10	0	0	0	0	2
1	16	2	2	1	1	1	0	1	1	1	1	1	1	1	10	0	0	0	0	2
2	14	1	2	1	1	1	0	1	1	1	1	1	1	1	10	0	0	0	0	2
1	13	1	2	1	1	1	0	1	1	1	1	1	1	1	10	0	0	0	0	2
2	16	2	1	1	1	1	0	1	1	1	1	1	1	1	10	0	0	0	0	2
1	16	2	1	1	1	1	0	1	1	1	1	1	1	1	10	0	0	0	0	2
2	17	2	2	1	1	1	1	0	1	1	1	1	1	1	10	0	0	0	0	2
2	16	2	2	1	1	1	1	0	1	1	1	1	1	1	10	0	0	0	0	2
2	15	1	2	1	1	1	1	0	1	1	1	1	1	1	10	0	0	0	0	2
2	19	2	1	1	1	1	1	0	1	1	1	1	1	1	10	0	0	0	0	2
2	18	2	1	1	1	1	1	0	1	1	1	1	1	1	10	0	0	0	0	2
2	17	2	1	1	1	1	1	0	1	1	1	1	1	1	10	0	0	0	0	2
1	17	2	2	1	1	1	1	1	0	1	1	1	1	1	10	0	0	0	0	2
1	13	1	2	1	1	1	1	1	0	1	1	1	1	1	10	0	0	0	0	2
2	17	2	2	1	1	1	1	1	1	0	1	1	1	1	10	0	0	0	0	2
2	17	2	2	1	1	1	1	1	1	1	1	0	1	1	10	0	0	0	0	2
2	17	2	1	1	1	1	1	1	1	1	1	0	1	1	10	0	0	0	0	2
1	14	1	2	1	1	1	1	1	1	1	1	1	0	1	10	0	0	0	0	2
1	16	2	2	1	1	1	1	1	1	1	1	1	1	0	10	0	0	0	0	2
2	16	2	1	1	1	1	1	1	1	1	1	1	1	0	10	0	0	0	0	2
1	17	2	1	1	0	0	1	1	1	1	1	1	1	1	9	0	0	0	0	2
1	14	1	1	0	1	1	0	1	1	1	1	1	1	1	9	0	0	0	0	2
2	17	2	1	1	0	1	0	1	1	1	1	1	1	1	9	0	0	0	0	2
1	18	2	1	1	0	1	1	0	1	1	1	1	1	1	9	0	0	0	0	2
2	16	2	2	1	1	1	0	0	1	1	1	1	1	1	9	0	0	0	0	2
1	19	2	1	1	1	1	0	0	1	1	1	1	1	1	9	0	0	0	0	2
2	13	1	1	1	1	0	1	1	0	1	1	1	1	1	9	0	0	0	0	2
1	15	1	1	1	1	0	1	1	1	0	1	1	1	1	9	0	0	0	0	2
2	14	1	1	1	1	1	0	1	1	1	0	1	1	1	9	0	0	0	0	2
2	16	2	2	1	0	1	1	1	1	1	1	0	1	1	9	0	0	0	0	2
2	14	1	2	1	0	1	1	1	1	1	1	1	0	1	9	0	0	0	0	2
2	13	1	2	1	1	0	1	1	1	1	1	1	0	1	9	0	0	0	0	2
1	16	2	1	1	1	1	0	1	1	1	1	1	0	1	9	0	0	0	0	2
2	16	1	1	1	1	1	0	1	1	1	1	1	0	1	9	0	0	0	0	2
1	18	2	1	1	1	1	1	0	1	1	1	1	0	1	9	0	0	0	0	2
2	15	2	1	1	1	1	1	1	0	1	1	1	0	1	9	0	0	0	0	2
1	13	1	1	1	1	1	1	1	0	1	1	1	0	1	9	0	0	0	0	2
2	15	1	2	1	1	1	1	1	1	1	1	0	0	1	9	0	0	0	0	2
2	14	1	2	1	1	1	1	1	1	1	1	0	0	1	9	0	0	0	0	2
1	15	2	2	1	0	1	1	1	1	1	1	1	1	0	9	0	0	0	0	2
2	13	1	2	1	1	0	1	1	1	1	1	1	1	0	9	0	0	0	0	2
2	16	2	2	1	1	1	0	1	1	1	1	1	1	0	9	0	0	0	0	2
1	19	2	1	1	1	1	0	1	1	1	1	1	1	0	9	0	0	0	0	2
1	16	2	1	1	1	1	0	1	1	1	1	1	1	0	9	0	0	0	0	2
2	17	2	2	1	1	1	1	1	1	1	1	0	1	0	9	0	0	0	0	2
1	17	2	2	1	1	1	1	1	1	1	1	1	0	0	9	0	0	0	0	2
2	15	1	2	1	1	1	1	1	1	1	1	1	0	0	9	0	0	0	0	2
1	15	1	2	1	1	1	1	1	1	1	1	1	0	0	9	0	0	0	0	2
1	14	1	2	1	1	1	1	1	1	1	1	1	0	0	9	0	0	0	0	2
1	16	1	1	1	1	1	1	1	1	1	1	1	0	0	9	0	0	0	0	2
1	17	2	1	1	0	0	0	1	1	1	1	1	1	1	8	0	0	0	0	2
2	18	2	2	1	0	0	1	0	1	1	1	1	1	1	8	0	0	0	0	2
2	16	2	2	1	1	0	0	0	1	1	1	1	1	1	8	0	0	0	0	2
2	15	1	1	1	1	1	0	0	0	1	1	1	1	1	8	0	0	0	0	2
2	13	1	2	1	0	1	0	1	1	0	1	1	1	1	8	0	0	0	0	2
1	16	2	1	1	0	1	0	1	1	1	0	1	1	1	8	0	0	0	0	2
2	15	1	2	1	1	1	0	1	1	0	0	1	1	1	8	0	0	0	0	2
2	15	1	2	1	0	0	1	1	1	1	1	0	1	1	8	0	0	0	0	2
2	16	2	2	1	1	0	1	0	1	1	1	0	1	1	8	0	0	0	0	2
1	16	2	2	1	0	1	1	1	1	0	1	0	1	1	8	0	0	0	0	2
2	16	2	1	1	0	1	1	1	1	0	1	0	1	1	8	0	0	0	0	2
1	17	2	1	1	1	1	1	0	1	1	0	0	1	1	8	0	0	0	0	2
2	16	2	2	1	0	0	1	1	1	1	1	1	0	1	8	0	0	0	0	2
1	19	2	2	1	0	1	0	1	1	1	1	1	0	1	8	0	0	0	0	2
2	14	1	1	1	0	1	0	1	1	1	1	1	0	1	8	0	0	0	0	2
2	14	1	2	1	1	0	0	1	1	1	1	1	0	1	8	0	0	0	0	2
2	20	2	1	1	1	0	0	1	1	1	1	1	0	1	8	0	0	0	0	2
2	17	2	1	1	1	0	1	0	1	1	1	1	0	1	8	0	0	0	0	2
2	16	2	1	1	1	0	1	0	1	1	1	1	0	1	8	0	0	0	0	2
2	15	1	2	1	1	1	0	0	1	1	1	1	0	1	8	0	0	0	0	2
1	18	2	1	1	1	1	0	1	0	1	1	1	0	1	8	0	0	0	0	2
2	14	1	2	1	1	0	1	1	1	1	0	1	0	1	8	0	0	0	0	2
1	15	1	2	1	1	1	0	1	1	1	0	1	0	1	8	0	0	0	0	2
1	14	1	1	1	1	1	1	1	1	0	0	1	0	1	8	0	0	0	0	2
1	16	2	2	1	1	1	1	1	1	0	1	0	0	1	8	0	0	0	0	2
2	17	2	2	0	0	1	1	1	1	1	1	1	1	0	8	0	0	0	0	2
1	15	2	1	1	1	1	0	0	1	1	1	1	1	0	8	0	0	0	0	2
1	13	1	2	1	1	0	1	1	0	1	1	1	1	0	8	0	0	0	0	2
1	11	1	2	1	1	1	1	0	0	1	1	1	1	0	8	0	0	0	0	2
2	17	2	1	1	1	0	1	1	1	0	1	1	1	0	8	0	0	0	0	2
1	16	2	2	1	1	0	1	1	1	1	0	1	1	0	8	0	0	0	0	2
2	14	1	2	1	1	1	0	1	1	1	0	1	1	0	8	0	0	0	0	2
1	14	1	1	1	1	1	0	1	1	1	1	0	1	0	8	0	0	0	0	2
1	16	2	1	0	1	1	1	1	1	1	1	1	0	0	8	0	0	0	0	2
2	18	2	2	1	0	1	1	1	1	1	1	1	0	0	8	0	0	0	0	2
2	17	2	2	1	0	1	1	1	1	1	1	1	0	0	8	0	0	0	0	2
2	15	1	2	1	0	1	1	1	1	1	1	1	0	0	8	0	0	0	0	2
2	18	2	1	1	0	1	1	1	1	1	1	1	0	0	8	0	0	0	0	2
2	14	1	2	1	1	1	0	1	1	1	1	1	0	0	8	0	0	0	0	2
2	15	2	1	1	1	1	0	1	1	1	1	1	0	0	8	0	0	0	0	2
2	15	1	1	1	1	1	0	1	1	1	1	1	0	0	8	0	0	0	0	2
1	17	2	2	1	1	1	1	0	1	1	1	1	0	0	8	0	0	0	0	2
1	19	2	1	1	1	1	1	0	1	1	1	1	0	0	8	0	0	0	0	2
2	17	2	1	1	1	1	1	0	1	1	1	1	0	0	8	0	0	0	0	2
2	14	1	1	1	1	1	1	0	1	1	1	1	0	0	8	0	0	0	0	2
2	15	1	2	1	1	1	1	1	1	1	0	1	0	0	8	0	0	0	0	2
2	14	1	2	1	1	1	1	1	1	1	0	1	0	0	8	0	0	0	0	2
2	13	1	2	1	1	1	1	1	1	1	0	1	0	0	8	0	0	0	0	2
2	14	1	1	1	1	1	1	1	1	1	0	1	0	0	8	0	0	0	0	2
2	14	1	2	1	1	1	1	1	1	1	1	0	0	0	8	0	0	0	0	2
1	17	2	1	1	1	1	1	1	1	1	1	0	0	0	8	0	0	0	0	2
2	14	1	1	1	0	0	0	0	1	1	1	1	1	1	7	0	0	0	0	2
2	17	2	1	1	0	0	0	1	0	1	1	1	1	1	7	0	0	0	0	2
1	14	1	2	0	0	1	0	1	1	0	1	1	1	1	7	0	0	0	0	2
1	13	1	2	1	0	0	1	0	1	1	0	1	1	1	7	0	0	0	0	2
2	14	1	2	1	1	0	0	1	0	1	0	1	1	1	7	0	0	0	0	2
1	17	2	2	1	1	0	1	0	0	1	0	1	1	1	7	0	0	0	0	2
2	15	1	2	1	1	1	0	0	0	1	0	1	1	1	7	0	0	0	0	2
1	18	2	1	1	1	1	0	0	0	1	0	1	1	1	7	0	0	0	0	2
1	14	1	2	1	0	0	0	1	1	1	1	0	1	1	7	0	0	0	0	2
1	18	2	1	1	0	0	0	1	1	1	1	0	1	1	7	0	0	0	0	2
1	18	2	2	1	0	0	1	0	1	1	1	0	1	1	7	0	0	0	0	2
1	13	1	1	1	1	0	0	1	0	1	1	0	1	1	7	0	0	0	0	2
2	17	2	1	0	1	1	1	0	0	1	1	0	1	1	7	0	0	0	0	2
2	16	2	1	1	0	1	1	0	0	1	1	0	1	1	7	0	0	0	0	2
1	17	2	2	1	1	1	0	0	0	1	1	0	1	1	7	0	0	0	0	2
2	14	1	2	1	0	1	0	1	1	0	1	0	1	1	7	0	0	0	0	2
2	16	2	2	1	0	1	0	1	1	1	0	0	1	1	7	0	0	0	0	2
1	16	2	1	1	1	1	0	0	1	1	0	0	1	1	7	0	0	0	0	2
1	19	2	1	1	0	0	1	0	1	1	1	1	0	1	7	0	0	0	0	2
2	16	2	2	1	1	0	0	0	1	1	1	1	0	1	7	0	0	0	0	2
1	14	1	1	1	1	0	0	0	1	1	1	1	0	1	7	0	0	0	0	2
2	13	1	1	1	1	0	0	0	1	1	1	1	0	1	7	0	0	0	0	2
2	19	2	1	1	0	0	1	1	0	1	1	1	0	1	7	0	0	0	0	2
2	13	1	1	1	1	1	0	0	0	1	1	1	0	1	7	0	0	0	0	2
2	14	1	2	1	1	0	0	1	1	1	0	1	0	1	7	0	0	0	0	2
2	16	2	1	1	1	0	1	0	1	1	0	1	0	1	7	0	0	0	0	2
1	16	1	1	1	1	1	1	0	0	1	0	1	0	1	7	0	0	0	0	2
2	16	2	1	1	1	1	1	0	1	0	0	1	0	1	7	0	0	0	0	2
2	16	2	2	1	0	1	0	1	1	1	1	0	0	1	7	0	0	0	0	2
2	18	2	1	1	0	1	0	1	1	1	1	0	0	1	7	0	0	0	0	2
2	15	1	1	1	0	1	0	1	1	1	1	0	0	1	7	0	0	0	0	2
2	16	2	1	1	0	1	1	1	1	0	1	0	0	1	7	0	0	0	0	2
2	20	2	2	1	1	0	0	0	1	1	1	1	1	0	7	0	0	0	0	2
2	18	2	2	1	1	0	0	0	1	1	1	1	1	0	7	0	0	0	0	2
1	18	2	2	1	1	0	0	0	1	1	1	1	1	0	7	0	0	0	0	2
1	16	1	1	1	1	1	0	0	0	1	1	1	1	0	7	0	0	0	0	2
1	17	2	1	1	1	0	1	0	1	0	1	1	1	0	7	0	0	0	0	2
1	13	1	2	0	1	0	1	1	1	1	0	1	1	0	7	0	0	0	0	2
1	17	2	1	1	0	1	0	1	1	1	0	1	1	0	7	0	0	0	0	2
1	17	2	1	1	1	0	1	1	0	1	0	1	1	0	7	0	0	0	0	2
1	15	1	2	1	1	1	1	0	0	1	0	1	1	0	7	0	0	0	0	2
2	17	2	2	1	0	1	0	1	1	1	1	0	1	0	7	0	0	0	0	2
1	13	1	2	1	1	0	1	1	0	1	1	0	1	0	7	0	0	0	0	2
2	17	2	1	1	1	1	0	1	1	1	0	0	1	0	7	0	0	0	0	2
1	14	1	2	1	1	1	1	1	1	0	0	0	1	0	7	0	0	0	0	2
1	18	2	2	1	0	0	1	1	1	1	1	1	0	0	7	0	0	0	0	2
1	16	1	2	1	1	0	0	1	1	1	1	1	0	0	7	0	0	0	0	2
2	14	1	2	1	1	0	0	1	1	1	1	1	0	0	7	0	0	0	0	2
1	17	2	1	1	1	0	0	1	1	1	1	1	0	0	7	0	0	0	0	2
1	16	2	1	1	1	0	0	1	1	1	1	1	0	0	7	0	0	0	0	2
2	18	2	2	1	0	1	1	0	1	1	1	1	0	0	7	0	0	0	0	2
2	17	2	2	1	0	1	1	0	1	1	1	1	0	0	7	0	0	0	0	2
1	16	2	1	1	0	1	1	0	1	1	1	1	0	0	7	0	0	0	0	2
1	17	2	2	1	1	0	1	0	1	1	1	1	0	0	7	0	0	0	0	2
1	16	1	2	1	1	0	1	0	1	1	1	1	0	0	7	0	0	0	0	2
1	19	2	1	1	1	1	0	0	1	1	1	1	0	0	7	0	0	0	0	2
1	17	2	2	1	1	1	0	1	0	1	1	1	0	0	7	0	0	0	0	2
2	19	2	1	1	1	1	1	0	0	1	1	1	0	0	7	0	0	0	0	2
2	19	2	1	1	1	1	1	0	0	1	1	1	0	0	7	0	0	0	0	2
2	17	2	1	1	1	1	1	0	0	1	1	1	0	0	7	0	0	0	0	2
2	16	2	1	1	1	1	1	0	0	1	1	1	0	0	7	0	0	0	0	2
2	14	1	2	1	1	0	1	1	1	1	0	1	0	0	7	0	0	0	0	2
1	14	1	2	1	1	0	1	1	1	1	0	1	0	0	7	0	0	0	0	2
2	16	2	2	1	1	1	0	1	1	1	0	1	0	0	7	0	0	0	0	2
2	15	1	2	1	1	1	0	1	1	1	0	1	0	0	7	0	0	0	0	2
1	15	1	2	1	1	1	0	1	1	1	0	1	0	0	7	0	0	0	0	2
1	19	2	2	1	1	1	1	0	1	1	0	1	0	0	7	0	0	0	0	2
1	19	2	2	1	1	1	1	0	1	1	0	1	0	0	7	0	0	0	0	2
2	18	2	1	1	1	1	1	0	1	1	0	1	0	0	7	0	0	0	0	2
2	15	1	2	1	1	1	1	1	0	1	0	1	0	0	7	0	0	0	0	2
1	15	1	2	1	1	1	1	1	1	0	0	1	0	0	7	0	0	0	0	2
2	13	1	1	0	1	1	1	1	1	1	1	0	0	0	7	0	0	0	0	2
1	18	2	1	1	0	1	1	1	1	1	1	0	0	0	7	0	0	0	0	2
2	14	1	2	1	1	0	1	1	1	1	1	0	0	0	7	0	0	0	0	2
2	17	2	1	1	1	0	1	1	1	1	1	0	0	0	7	0	0	0	0	2
2	19	2	1	1	1	1	1	0	1	1	1	0	0	0	7	0	0	0	0	2
1	13	1	2	1	1	1	1	1	1	0	1	0	0	0	7	0	0	0	0	2
1	18	1	1	1	1	1	1	1	1	0	1	0	0	0	7	0	0	0	0	2
2	19	2	2	1	1	1	1	1	1	1	0	0	0	0	7	0	0	0	0	2
1	17	2	2	1	1	1	1	1	1	1	1	1	1	1	11	1	0	0	0	2
2	13	1	2	1	1	1	1	1	1	1	1	1	1	1	11	1	0	0	0	2
2	17	2	1	1	1	1	1	1	1	1	1	1	1	1	11	1	0	0	0	2
2	17	2	1	1	1	1	1	1	1	1	1	1	1	1	11	1	0	0	0	2
1	13	1	1	1	1	1	1	1	1	1	1	1	1	1	11	1	0	0	0	2
2	19	2	1	1	0	1	1	1	1	1	1	1	1	1	10	1	0	0	0	2
2	13	1	2	1	1	0	1	1	1	1	1	1	1	1	10	1	0	0	0	2
1	14	1	2	1	1	1	0	1	1	1	1	1	1	1	10	1	0	0	0	2
2	14	1	2	1	1	1	1	0	1	1	1	1	1	1	10	1	0	0	0	2
2	16	2	1	1	1	1	1	0	1	1	1	1	1	1	10	1	0	0	0	2
1	16	2	1	1	1	1	1	0	1	1	1	1	1	1	10	1	0	0	0	2
1	20	2	1	1	1	1	1	1	0	1	1	1	1	1	10	1	0	0	0	2
1	17	2	2	1	1	1	1	1	1	1	1	0	1	1	10	1	0	0	0	2
2	13	1	2	1	0	1	1	0	1	1	1	1	1	1	9	1	0	0	0	2
1	13	1	2	1	1	1	0	1	0	1	1	1	1	1	9	1	0	0	0	2
2	16	2	1	1	1	1	0	1	1	1	0	1	1	1	9	1	0	0	0	2
1	14	1	2	1	1	1	1	0	1	1	1	1	0	1	9	1	0	0	0	2
2	16	2	2	1	1	0	1	1	1	1	1	1	1	0	9	1	0	0	0	2
2	19	2	2	1	1	1	0	1	1	1	1	1	1	0	9	1	0	0	0	2
2	15	2	1	1	1	1	0	1	1	1	1	1	1	0	9	1	0	0	0	2
1	13	1	1	1	1	1	0	1	1	1	1	1	1	0	9	1	0	0	0	2
2	17	2	2	1	1	1	1	1	1	1	1	1	0	0	9	1	0	0	0	2
1	16	2	1	1	1	1	1	1	1	1	1	1	0	0	9	1	0	0	0	2
2	14	1	1	1	1	1	1	1	1	1	1	1	0	0	9	1	0	0	0	2
2	14	1	2	1	0	0	0	1	1	1	1	1	1	1	8	1	0	0	0	2
1	14	1	2	1	0	1	0	0	1	1	1	1	1	1	8	1	0	0	0	2
1	18	2	1	1	1	0	0	0	1	1	1	1	1	1	8	1	0	0	0	2
1	15	1	2	1	1	0	0	1	0	1	1	1	1	1	8	1	0	0	0	2
1	18	2	1	1	1	0	1	0	1	1	0	1	1	1	8	1	0	0	0	2
1	16	2	1	1	1	1	0	0	1	1	1	0	1	1	8	1	0	0	0	2
1	12	1	2	1	1	0	1	1	1	0	1	0	1	1	8	1	0	0	0	2
1	15	1	2	1	1	0	0	1	1	1	1	1	0	1	8	1	0	0	0	2
2	17	2	1	1	1	0	1	0	1	1	1	1	0	1	8	1	0	0	0	2
2	18	2	1	1	0	1	1	1	1	1	1	0	0	1	8	1	0	0	0	2
2	13	1	2	1	1	1	1	1	1	0	1	0	0	1	8	1	0	0	0	2
2	13	1	1	1	1	0	0	1	1	1	1	1	1	0	8	1	0	0	0	2
1	15	1	1	1	1	0	1	1	0	1	1	1	1	0	8	1	0	0	0	2
2	13	1	1	1	1	0	1	1	0	1	1	1	1	0	8	1	0	0	0	2
1	18	2	2	1	1	1	1	1	1	0	0	1	1	0	8	1	0	0	0	2
1	17	2	2	1	1	0	1	1	1	1	1	1	0	0	8	1	0	0	0	2
2	16	2	2	1	1	1	0	1	1	1	1	1	0	0	8	1	0	0	0	2
2	15	1	2	1	1	1	0	1	1	1	1	1	0	0	8	1	0	0	0	2
1	15	1	1	1	1	1	0	1	1	1	1	1	0	0	8	1	0	0	0	2
1	14	1	1	1	1	1	1	0	1	1	1	1	0	0	8	1	0	0	0	2
1	14	1	1	1	1	1	1	0	1	1	1	1	0	0	8	1	0	0	0	2
2	14	1	2	1	1	1	1	1	0	1	1	1	0	0	8	1	0	0	0	2
1	14	1	2	1	1	1	1	1	1	0	1	1	0	0	8	1	0	0	0	2
2	19	2	1	1	1	1	1	1	1	1	1	0	0	0	8	1	0	0	0	2
1	14	1	1	1	1	1	1	1	1	1	1	0	0	0	8	1	0	0	0	2
1	16	1	1	0	1	0	0	0	1	1	1	1	1	1	7	1	0	0	0	2
2	14	1	2	1	1	1	0	0	0	1	0	1	1	1	7	1	0	0	0	2
1	15	2	2	1	0	0	0	1	1	1	1	1	0	1	7	1	0	0	0	2
1	17	2	1	0	1	0	1	1	1	0	1	1	0	1	7	1	0	0	0	2
1	15	1	2	1	1	0	0	1	1	0	1	1	0	1	7	1	0	0	0	2
2	14	1	2	1	1	0	1	0	1	1	0	1	0	1	7	1	0	0	0	2
1	15	1	2	1	1	1	0	0	1	1	0	1	0	1	7	1	0	0	0	2
1	14	1	1	1	1	0	1	1	1	0	1	0	0	1	7	1	0	0	0	2
2	13	1	2	1	0	0	0	1	1	1	1	1	1	0	7	1	0	0	0	2
1	17	2	1	1	0	1	0	0	1	1	1	1	1	0	7	1	0	0	0	2
1	14	1	1	1	1	1	1	1	1	0	0	0	1	0	7	1	0	0	0	2
2	16	2	2	1	1	0	0	1	1	1	1	1	0	0	7	1	0	0	0	2
1	16	2	2	1	1	0	0	1	1	1	1	1	0	0	7	1	0	0	0	2
2	13	1	2	1	0	1	1	0	1	1	1	1	0	0	7	1	0	0	0	2
1	16	2	1	1	1	0	1	0	1	1	1	1	0	0	7	1	0	0	0	2
1	16	2	1	1	1	0	1	0	1	1	1	1	0	0	7	1	0	0	0	2
1	15	1	2	1	1	1	1	0	0	1	1	1	0	0	7	1	0	0	0	2
2	16	2	2	1	1	1	0	1	1	1	0	1	0	0	7	1	0	0	0	2
1	16	1	2	1	1	1	1	1	0	1	0	1	0	0	7	1	0	0	0	2
2	14	1	2	1	1	1	0	1	1	1	1	0	0	0	7	1	0	0	0	2
1	14	1	2	1	1	1	1	1	0	1	1	0	0	0	7	1	0	0	0	2
2	16	2	1	1	1	1	1	1	1	0	1	0	0	0	7	1	0	0	0	2
1	19	2	1	1	0	0	0	1	1	0	1	0	1	1	6	0	1	1	1	1
1	16	2	1	0	0	0	1	0	1	1	0	0	1	1	5	0	1	1	1	1
1	19	2	1	1	0	0	1	0	0	1	0	1	1	0	5	0	1	1	1	1
1	17	2	1	1	1	0	0	0	1	0	0	1	1	0	5	0	1	1	1	1
1	19	2	2	1	1	0	0	0	0	1	0	0	0	0	3	0	1	1	1	1
2	18	2	2	1	0	1	0	1	0	1	0	1	0	1	6	1	1	1	1	1
2	19	2	2	1	1	1	0	0	1	0	1	1	0	0	6	1	1	1	1	1
2	19	2	1	0	1	1	1	1	0	1	0	1	0	0	6	1	1	1	1	1
1	16	2	1	1	0	0	1	1	0	0	0	0	0	0	3	1	1	1	1	1
2	16	2	2	1	0	1	1	0	0	0	0	1	1	1	6	0	0	1	1	1
1	18	2	1	1	1	0	0	1	1	0	1	0	0	1	6	0	0	1	1	1
1	17	2	1	0	0	0	0	0	1	1	1	0	1	1	5	0	0	1	1	1
2	15	1	1	0	0	0	1	1	0	0	1	1	0	1	5	0	0	1	1	1
1	14	1	1	1	1	1	0	0	0	1	0	1	0	0	5	0	0	1	1	1
1	17	2	1	1	1	0	0	1	1	1	0	0	0	0	5	0	0	1	1	1
1	17	2	1	1	0	1	1	0	1	1	0	0	0	0	5	0	0	1	1	1
2	19	2	1	1	0	0	0	0	0	1	0	0	0	0	2	0	0	1	1	1
1	16	2	1	0	0	0	0	0	0	0	0	0	0	1	1	0	0	1	1	1
2	13	1	2	0	0	0	0	1	0	0	0	0	0	0	1	0	0	1	1	1
2	17	2	2	1	0	0	0	0	1	1	1	0	1	1	6	1	0	1	1	1
1	13	1	2	1	1	0	1	1	1	0	0	0	1	0	6	1	0	1	1	1
1	13	1	1	1	1	0	1	1	1	0	1	0	0	0	6	1	0	1	1	1
1	14	1	2	0	0	0	1	0	0	1	1	0	1	1	5	1	0	1	1	1
1	17	2	2	1	1	0	0	0	0	1	0	1	0	1	5	1	0	1	1	1
2	14	1	1	0	0	0	0	1	0	0	0	0	0	0	1	1	0	1	1	1
1	13	1	2	1	1	0	0	0	0	1	0	1	0	0	4	0	1	0	1	1
1	18	2	2	0	1	0	0	1	1	1	0	0	0	0	4	0	1	0	1	1
1	17	2	1	1	1	1	0	0	0	1	1	0	0	1	6	0	0	0	1	1
1	17	2	1	1	1	1	1	0	0	0	1	1	0	0	6	0	0	0	1	1
1	17	2	1	1	1	0	1	0	1	1	0	1	0	0	6	0	0	0	1	1
2	20	2	1	1	0	0	0	1	1	0	1	0	0	1	5	0	0	0	1	1
2	15	1	2	1	0	1	1	0	0	1	0	1	0	0	5	0	0	0	1	1
2	14	1	1	0	0	0	1	0	1	0	1	0	0	0	3	0	0	0	1	1
2	16	2	1	1	0	0	1	1	0	0	0	0	0	0	3	0	0	0	1	1
2	18	2	1	0	0	0	0	1	1	0	0	0	0	0	2	0	0	0	1	1
1	15	1	1	1	0	0	0	0	1	0	0	0	0	0	2	0	0	0	1	1
2	16	2	2	0	0	0	0	0	0	1	0	0	0	0	1	0	0	0	1	1
2	14	1	2	0	0	0	0	0	0	1	0	0	0	0	1	0	0	0	1	1
1	13	1	1	0	0	0	0	0	0	1	0	0	0	0	1	0	0	0	1	1
1	15	1	1	0	0	1	0	0	0	0	0	0	0	0	1	0	0	0	1	1
1	15	1	1	0	1	0	0	0	0	0	0	0	0	0	1	0	0	0	1	1
2	14	1	1	0	1	0	0	0	0	0	0	0	0	0	1	0	0	0	1	1
2	19	2	2	0	0	0	0	0	0	0	0	0	0	0	0	0	0	0	1	1
2	16	2	1	0	0	0	0	0	0	0	0	0	0	0	0	0	0	0	1	1
1	16	1	2	1	1	0	0	0	0	1	0	1	0	1	5	1	0	0	1	1
2	14	1	1	1	1	0	0	1	0	1	0	1	0	0	5	1	0	0	1	1
1	14	1	1	1	1	0	0	1	1	1	0	0	0	0	5	1	0	0	1	1
2	16	2	2	0	0	0	0	0	0	0	0	0	0	0	0	1	0	0	1	1
1	15	1	1	0	0	0	0	0	0	0	0	0	0	0	0	1	0	0	1	1
2	16	2	2	1	0	0	0	1	0	1	1	0	1	1	6	0	1	1	0	1
2	17	2	1	1	0	0	1	0	1	0	1	1	0	1	6	0	1	1	0	1
1	19	2	1	1	0	1	0	0	1	1	0	1	0	1	6	0	1	1	0	1
2	16	1	1	0	0	1	1	1	0	1	0	1	0	1	6	0	1	1	0	1
2	15	1	1	1	0	0	1	0	1	1	1	0	0	1	6	0	1	1	0	1
2	15	1	2	1	0	1	1	0	0	1	1	0	0	1	6	0	1	1	0	1
1	18	2	2	1	0	0	1	1	1	0	1	0	0	1	6	0	1	1	0	1
2	17	2	1	1	0	1	1	0	1	0	1	0	0	1	6	0	1	1	0	1
1	18	2	1	1	1	0	0	1	1	1	0	0	0	1	6	0	1	1	0	1
1	17	2	2	1	1	1	0	0	1	1	1	0	0	0	6	0	1	1	0	1
1	15	1	1	1	1	1	1	1	1	0	0	0	0	0	6	0	1	1	0	1
2	15	2	1	1	1	0	1	0	0	0	1	0	0	1	5	0	1	1	0	1
1	20	2	1	0	1	0	1	1	0	0	1	1	0	0	5	0	1	1	0	1
2	17	2	2	1	1	0	0	1	0	1	0	1	0	0	5	0	1	1	0	1
1	15	1	2	1	1	0	0	1	0	1	0	1	0	0	5	0	1	1	0	1
2	17	2	1	1	0	1	1	0	1	0	0	1	0	0	5	0	1	1	0	1
2	16	1	2	1	0	0	1	0	1	1	1	0	0	0	5	0	1	1	0	1
2	15	1	1	1	0	1	1	0	0	0	0	0	0	1	4	0	1	1	0	1
1	18	2	1	1	0	0	0	0	0	1	1	1	0	0	4	0	1	1	0	1
1	15	1	2	1	0	1	0	0	0	1	0	1	0	0	4	0	1	1	0	1
2	13	1	2	1	0	0	0	1	0	0	0	0	0	1	3	0	1	1	0	1
1	19	2	2	1	0	0	0	0	0	1	0	1	0	0	3	0	1	1	0	1
1	15	1	2	1	0	0	0	0	0	1	0	1	0	0	3	0	1	1	0	1
1	17	2	2	1	0	0	1	0	0	1	0	0	0	0	3	0	1	1	0	1
1	14	1	2	1	1	0	0	0	1	0	0	0	0	0	3	0	1	1	0	1
1	18	2	1	0	0	0	0	0	0	1	0	1	0	0	2	0	1	1	0	1
1	15	1	1	1	0	0	1	0	0	0	0	0	0	0	2	0	1	1	0	1
1	17	2	1	1	1	0	0	0	0	0	0	0	0	0	2	0	1	1	0	1
1	17	2	1	0	0	0	0	0	0	0	0	1	0	0	1	0	1	1	0	1
1	15	1	2	0	0	0	1	0	0	0	0	0	0	0	1	0	1	1	0	1
1	14	1	1	0	0	0	1	0	0	0	0	0	0	0	1	0	1	1	0	1
1	19	2	1	0	1	0	0	0	0	0	0	0	0	0	1	0	1	1	0	1
1	18	2	1	0	1	0	0	0	0	0	0	0	0	0	1	0	1	1	0	1
1	19	2	2	0	0	0	0	0	0	0	0	0	0	0	0	0	1	1	0	1
1	16	2	1	0	0	0	0	0	0	0	0	0	0	0	0	0	1	1	0	1
1	16	1	1	0	0	0	0	0	0	0	0	0	0	0	0	0	1	1	0	1
1	17	2	2	1	0	0	0	0	1	0	1	1	1	1	6	1	1	1	0	1
1	15	1	1	1	1	0	0	1	1	0	0	1	1	0	6	1	1	1	0	1
2	13	1	2	1	1	1	0	0	1	1	0	0	1	0	6	1	1	1	0	1
2	15	1	1	0	0	1	0	1	1	1	1	1	0	0	6	1	1	1	0	1
2	15	1	2	1	1	1	0	1	1	0	0	1	0	0	6	1	1	1	0	1
2	14	1	2	1	0	1	0	1	1	1	1	0	0	0	6	1	1	1	0	1
1	15	1	2	1	0	0	1	1	0	1	0	0	0	1	5	1	1	1	0	1
1	17	2	1	1	0	0	0	1	1	1	0	1	0	0	5	1	1	1	0	1
2	14	1	2	1	1	0	0	0	1	1	0	1	0	0	5	1	1	1	0	1
1	18	2	1	1	0	0	0	0	1	1	0	1	0	0	4	1	1	1	0	1
1	15	1	2	1	0	1	0	0	1	0	1	0	0	0	4	1	1	1	0	1
2	19	2	1	1	0	0	1	0	0	0	0	0	0	1	3	1	1	1	0	1
1	14	1	1	0	0	0	1	0	0	0	0	0	0	1	2	1	1	1	0	1
2	14	1	2	0	0	0	0	0	0	0	0	0	0	0	0	1	1	1	0	1
2	13	1	1	1	0	0	0	1	0	1	1	0	1	1	6	0	0	1	0	1
1	13	1	2	1	0	1	0	1	0	0	1	0	1	1	6	0	0	1	0	1
2	16	1	1	1	0	0	0	0	1	1	1	1	0	1	6	0	0	1	0	1
1	16	2	2	1	1	0	0	1	0	0	1	1	0	1	6	0	0	1	0	1
2	14	1	2	1	0	1	0	0	1	1	0	1	0	1	6	0	0	1	0	1
1	20	2	2	1	0	1	0	1	0	1	0	1	0	1	6	0	0	1	0	1
2	14	1	1	1	1	1	0	0	0	1	0	1	0	1	6	0	0	1	0	1
2	16	1	1	1	1	0	1	0	1	0	0	1	0	1	6	0	0	1	0	1
2	19	2	1	0	1	0	1	0	1	1	1	0	0	1	6	0	0	1	0	1
1	16	2	2	1	0	0	1	1	1	0	1	0	0	1	6	0	0	1	0	1
1	14	1	1	0	0	0	1	1	0	1	1	1	1	0	6	0	0	1	0	1
1	17	2	2	1	1	1	0	0	0	0	1	1	1	0	6	0	0	1	0	1
2	15	1	1	1	1	0	0	1	0	1	0	1	1	0	6	0	0	1	0	1
1	17	2	2	1	0	1	1	0	1	0	1	0	1	0	6	0	0	1	0	1
2	19	2	1	1	1	1	1	0	0	1	0	0	1	0	6	0	0	1	0	1
2	16	2	2	1	0	0	0	1	1	1	1	1	0	0	6	0	0	1	0	1
1	19	2	1	1	0	0	0	1	1	1	1	1	0	0	6	0	0	1	0	1
1	17	2	2	1	1	0	0	0	1	1	1	1	0	0	6	0	0	1	0	1
1	15	1	2	0	1	0	1	1	0	1	1	1	0	0	6	0	0	1	0	1
1	19	2	1	1	1	0	0	1	0	1	1	1	0	0	6	0	0	1	0	1
2	19	2	2	1	0	0	1	1	1	1	0	1	0	0	6	0	0	1	0	1
1	15	1	1	1	0	0	1	1	1	1	0	1	0	0	6	0	0	1	0	1
1	17	2	1	1	0	1	1	0	1	1	0	1	0	0	6	0	0	1	0	1
2	17	2	2	1	1	1	0	1	0	1	1	0	0	0	6	0	0	1	0	1
2	13	1	1	1	1	1	1	0	1	1	0	0	0	0	6	0	0	1	0	1
1	19	2	1	1	0	0	0	1	0	1	0	0	1	1	5	0	0	1	0	1
2	18	2	1	0	0	0	0	0	1	1	1	1	0	1	5	0	0	1	0	1
2	15	1	2	1	0	0	0	0	1	1	0	1	0	1	5	0	0	1	0	1
1	18	2	1	1	0	0	0	0	1	1	0	1	0	1	5	0	0	1	0	1
2	13	1	2	1	0	0	0	1	1	0	1	0	0	1	5	0	0	1	0	1
2	18	2	1	1	0	0	1	0	1	0	1	0	0	1	5	0	0	1	0	1
2	16	2	2	0	1	0	1	1	0	0	1	0	0	1	5	0	0	1	0	1
1	15	1	2	1	0	1	0	1	0	0	1	0	0	1	5	0	0	1	0	1
2	13	1	2	1	1	0	0	1	0	1	0	0	0	1	5	0	0	1	0	1
2	16	1	1	1	0	1	0	1	1	0	0	0	0	1	5	0	0	1	0	1
1	17	2	1	1	0	0	0	1	0	0	1	1	1	0	5	0	0	1	0	1
2	13	1	2	0	0	0	1	0	1	1	0	1	1	0	5	0	0	1	0	1
1	15	1	1	0	1	0	0	0	1	1	0	1	1	0	5	0	0	1	0	1
1	14	1	1	1	1	0	0	0	0	1	0	1	1	0	5	0	0	1	0	1
2	17	2	1	1	1	1	0	0	0	0	0	1	1	0	5	0	0	1	0	1
2	14	1	1	1	1	0	1	0	0	1	0	0	1	0	5	0	0	1	0	1
1	18	2	1	1	1	0	1	0	1	0	0	0	1	0	5	0	0	1	0	1
2	17	1	1	0	0	0	1	1	1	1	0	1	0	0	5	0	0	1	0	1
1	18	2	1	1	0	0	0	1	1	1	0	1	0	0	5	0	0	1	0	1
1	16	2	2	1	0	0	1	0	1	1	0	1	0	0	5	0	0	1	0	1
2	15	1	2	1	1	0	0	0	1	1	0	1	0	0	5	0	0	1	0	1
1	19	2	1	1	1	0	0	0	1	1	0	1	0	0	5	0	0	1	0	1
1	15	2	1	1	1	0	0	0	1	1	0	1	0	0	5	0	0	1	0	1
2	19	2	1	1	1	0	1	0	0	1	0	1	0	0	5	0	0	1	0	1
2	17	2	1	1	1	0	1	0	0	1	0	1	0	0	5	0	0	1	0	1
1	15	1	2	1	1	1	0	0	1	0	0	1	0	0	5	0	0	1	0	1
1	15	1	1	1	0	1	1	1	0	0	0	1	0	0	5	0	0	1	0	1
2	14	1	1	0	0	1	0	1	1	1	1	0	0	0	5	0	0	1	0	1
2	15	1	2	1	0	0	1	0	1	1	1	0	0	0	5	0	0	1	0	1
1	19	2	1	1	0	1	0	0	1	1	1	0	0	0	5	0	0	1	0	1
2	15	1	2	1	1	0	0	0	1	1	1	0	0	0	5	0	0	1	0	1
2	19	2	1	0	0	1	1	1	1	0	1	0	0	0	5	0	0	1	0	1
1	16	2	2	0	1	0	1	1	1	0	1	0	0	0	5	0	0	1	0	1
2	19	2	2	1	0	1	1	0	1	1	0	0	0	0	5	0	0	1	0	1
2	14	1	2	1	1	0	1	0	1	1	0	0	0	0	5	0	0	1	0	1
1	17	2	1	1	1	0	1	0	1	1	0	0	0	0	5	0	0	1	0	1
1	18	2	2	1	1	1	1	0	0	1	0	0	0	0	5	0	0	1	0	1
1	14	1	2	1	1	1	0	1	1	0	0	0	0	0	5	0	0	1	0	1
2	17	2	1	0	0	0	1	0	0	0	1	0	1	1	4	0	0	1	0	1
1	14	1	2	1	0	0	1	0	0	0	0	0	1	1	4	0	0	1	0	1
2	17	2	1	0	0	0	0	0	0	1	1	1	0	1	4	0	0	1	0	1
2	17	2	1	0	0	0	0	1	0	0	1	1	0	1	4	0	0	1	0	1
1	17	2	1	1	0	0	0	0	1	0	0	1	0	1	4	0	0	1	0	1
1	16	2	2	0	1	0	0	0	1	0	1	0	0	1	4	0	0	1	0	1
1	17	2	1	1	0	1	0	0	0	0	1	0	0	1	4	0	0	1	0	1
1	17	2	2	1	0	1	0	0	0	1	0	0	0	1	4	0	0	1	0	1
1	17	2	1	0	1	0	1	1	0	0	0	0	0	1	4	0	0	1	0	1
2	13	1	2	1	0	0	0	1	0	0	0	1	1	0	4	0	0	1	0	1
2	18	2	1	1	0	0	1	0	1	0	0	0	1	0	4	0	0	1	0	1
1	16	2	1	1	0	0	0	0	0	1	1	1	0	0	4	0	0	1	0	1
2	13	1	2	0	0	0	0	1	1	0	1	1	0	0	4	0	0	1	0	1
1	19	2	2	1	1	0	0	0	0	0	1	1	0	0	4	0	0	1	0	1
1	17	2	2	0	0	0	1	0	1	1	0	1	0	0	4	0	0	1	0	1
1	16	2	2	0	1	0	0	0	1	1	0	1	0	0	4	0	0	1	0	1
1	18	2	1	1	0	0	0	0	1	1	0	1	0	0	4	0	0	1	0	1
1	15	1	1	1	0	0	0	0	1	1	0	1	0	0	4	0	0	1	0	1
1	13	1	2	1	0	0	0	1	0	1	0	1	0	0	4	0	0	1	0	1
1	20	2	2	0	1	0	1	0	0	1	0	1	0	0	4	0	0	1	0	1
1	19	2	2	1	1	0	0	0	0	1	0	1	0	0	4	0	0	1	0	1
1	14	1	2	1	1	0	0	0	0	1	0	1	0	0	4	0	0	1	0	1
1	13	1	2	1	1	0	0	0	0	1	0	1	0	0	4	0	0	1	0	1
1	16	2	2	1	0	0	1	0	1	0	0	1	0	0	4	0	0	1	0	1
2	16	1	1	1	1	0	0	1	0	0	0	1	0	0	4	0	0	1	0	1
1	14	1	2	1	1	1	0	0	0	0	0	1	0	0	4	0	0	1	0	1
1	19	2	2	1	0	0	0	0	1	1	1	0	0	0	4	0	0	1	0	1
1	17	2	2	1	0	0	0	1	0	1	1	0	0	0	4	0	0	1	0	1
2	15	1	1	1	0	0	1	0	0	1	1	0	0	0	4	0	0	1	0	1
1	18	2	1	1	0	0	0	1	1	0	1	0	0	0	4	0	0	1	0	1
1	13	1	1	1	1	0	0	1	0	0	1	0	0	0	4	0	0	1	0	1
1	19	2	2	1	1	0	1	0	0	0	1	0	0	0	4	0	0	1	0	1
2	13	1	1	1	0	0	0	1	1	1	0	0	0	0	4	0	0	1	0	1
1	16	2	2	1	0	0	1	0	1	1	0	0	0	0	4	0	0	1	0	1
1	18	2	1	1	1	0	0	0	1	1	0	0	0	0	4	0	0	1	0	1
2	13	1	2	1	1	0	1	0	0	1	0	0	0	0	4	0	0	1	0	1
1	15	1	1	1	1	0	1	0	0	1	0	0	0	0	4	0	0	1	0	1
2	14	1	1	1	0	0	1	1	1	0	0	0	0	0	4	0	0	1	0	1
2	14	1	2	1	1	0	1	0	1	0	0	0	0	0	4	0	0	1	0	1
2	14	1	1	1	0	1	1	1	0	0	0	0	0	0	4	0	0	1	0	1
2	14	1	2	0	0	0	1	0	0	0	1	0	0	1	3	0	0	1	0	1
2	17	2	2	0	0	0	0	0	1	1	0	0	0	1	3	0	0	1	0	1
2	14	1	2	0	0	0	0	1	0	1	0	0	0	1	3	0	0	1	0	1
1	15	2	1	1	0	0	0	0	1	0	0	0	0	1	3	0	0	1	0	1
1	18	2	1	1	0	0	0	1	0	0	0	0	0	1	3	0	0	1	0	1
2	14	1	1	0	1	0	1	0	0	0	0	0	0	1	3	0	0	1	0	1
2	15	2	1	1	0	0	0	0	0	0	1	0	1	0	3	0	0	1	0	1
1	14	1	2	1	0	0	0	0	0	1	0	0	1	0	3	0	0	1	0	1
1	19	2	1	0	0	0	0	0	0	1	1	1	0	0	3	0	0	1	0	1
1	18	2	2	0	0	0	0	0	1	1	0	1	0	0	3	0	0	1	0	1
1	16	2	1	0	1	0	0	0	0	1	0	1	0	0	3	0	0	1	0	1
1	15	1	2	1	0	0	0	0	0	1	0	1	0	0	3	0	0	1	0	1
2	20	2	1	0	0	0	1	0	1	0	0	1	0	0	3	0	0	1	0	1
1	17	2	2	0	1	0	0	1	0	0	0	1	0	0	3	0	0	1	0	1
2	19	2	1	0	1	0	1	0	0	0	0	1	0	0	3	0	0	1	0	1
2	13	1	2	1	0	0	1	0	0	0	0	1	0	0	3	0	0	1	0	1
1	13	1	1	1	1	0	0	0	0	0	0	1	0	0	3	0	0	1	0	1
1	16	2	1	0	0	0	1	0	0	1	1	0	0	0	3	0	0	1	0	1
1	18	2	1	0	1	0	0	0	0	1	1	0	0	0	3	0	0	1	0	1
2	13	1	2	1	0	0	0	0	0	1	1	0	0	0	3	0	0	1	0	1
2	19	2	1	1	0	0	0	0	0	1	1	0	0	0	3	0	0	1	0	1
1	17	2	1	1	0	0	0	0	0	1	1	0	0	0	3	0	0	1	0	1
1	13	1	1	1	0	0	0	0	1	0	1	0	0	0	3	0	0	1	0	1
1	16	2	1	0	0	0	1	1	0	0	1	0	0	0	3	0	0	1	0	1
2	15	1	1	0	0	0	1	1	0	0	1	0	0	0	3	0	0	1	0	1
1	17	2	2	1	0	0	0	0	1	1	0	0	0	0	3	0	0	1	0	1
1	13	1	2	1	0	0	0	0	1	1	0	0	0	0	3	0	0	1	0	1
1	18	2	1	1	0	0	0	0	1	1	0	0	0	0	3	0	0	1	0	1
1	17	2	1	1	0	0	0	0	1	1	0	0	0	0	3	0	0	1	0	1
1	17	2	1	1	0	0	0	0	1	1	0	0	0	0	3	0	0	1	0	1
2	16	2	1	1	0	0	0	1	0	1	0	0	0	0	3	0	0	1	0	1
2	16	1	2	1	0	0	1	0	0	1	0	0	0	0	3	0	0	1	0	1
1	16	2	1	1	1	0	0	0	0	1	0	0	0	0	3	0	0	1	0	1
1	16	1	1	0	1	0	0	1	1	0	0	0	0	0	3	0	0	1	0	1
2	13	1	2	1	0	0	1	0	1	0	0	0	0	0	3	0	0	1	0	1
1	16	1	1	1	0	0	1	0	1	0	0	0	0	0	3	0	0	1	0	1
2	15	1	2	1	0	0	1	1	0	0	0	0	0	0	3	0	0	1	0	1
1	18	2	2	0	0	0	0	0	0	0	0	1	0	1	2	0	0	1	0	1
2	19	2	2	0	0	1	0	0	0	0	0	0	0	1	2	0	0	1	0	1
1	17	2	1	1	0	0	0	0	0	0	0	0	0	1	2	0	0	1	0	1
2	19	2	1	0	0	0	0	0	0	1	0	0	1	0	2	0	0	1	0	1
2	17	2	2	0	0	0	0	0	0	1	0	1	0	0	2	0	0	1	0	1
2	14	1	1	0	0	0	0	0	0	1	0	1	0	0	2	0	0	1	0	1
2	15	1	1	0	0	0	0	0	1	0	0	1	0	0	2	0	0	1	0	1
1	16	2	1	0	0	0	1	0	0	0	0	1	0	0	2	0	0	1	0	1
1	16	1	1	0	0	0	1	0	0	0	0	1	0	0	2	0	0	1	0	1
1	17	2	2	0	1	0	0	0	0	0	0	1	0	0	2	0	0	1	0	1
1	15	1	2	0	1	0	0	0	0	0	0	1	0	0	2	0	0	1	0	1
1	18	2	1	0	1	0	0	0	0	0	0	1	0	0	2	0	0	1	0	1
1	16	1	1	1	0	0	0	0	0	0	0	1	0	0	2	0	0	1	0	1
2	17	2	2	0	0	0	0	0	0	1	1	0	0	0	2	0	0	1	0	1
2	14	1	2	0	0	0	0	1	0	0	1	0	0	0	2	0	0	1	0	1
2	17	2	2	0	0	0	0	0	1	1	0	0	0	0	2	0	0	1	0	1
1	15	1	2	0	0	0	1	0	0	1	0	0	0	0	2	0	0	1	0	1
2	14	1	1	0	0	0	1	0	0	1	0	0	0	0	2	0	0	1	0	1
1	16	1	2	0	1	0	0	0	0	1	0	0	0	0	2	0	0	1	0	1
1	17	2	1	0	1	0	0	0	0	1	0	0	0	0	2	0	0	1	0	1
1	19	2	2	1	0	0	0	0	0	1	0	0	0	0	2	0	0	1	0	1
1	17	2	2	1	0	0	0	0	0	1	0	0	0	0	2	0	0	1	0	1
2	15	2	2	1	0	0	0	0	0	1	0	0	0	0	2	0	0	1	0	1
2	14	1	2	1	0	0	0	0	0	1	0	0	0	0	2	0	0	1	0	1
2	18	2	1	1	0	0	0	0	0	1	0	0	0	0	2	0	0	1	0	1
1	18	2	1	1	0	0	0	0	0	1	0	0	0	0	2	0	0	1	0	1
1	17	2	1	1	0	0	0	0	0	1	0	0	0	0	2	0	0	1	0	1
2	15	1	1	1	0	0	0	0	0	1	0	0	0	0	2	0	0	1	0	1
1	15	1	1	1	0	0	0	0	0	1	0	0	0	0	2	0	0	1	0	1
1	19	2	2	1	0	0	0	0	1	0	0	0	0	0	2	0	0	1	0	1
2	13	1	2	1	0	0	0	0	1	0	0	0	0	0	2	0	0	1	0	1
1	19	2	1	1	0	0	0	0	1	0	0	0	0	0	2	0	0	1	0	1
1	17	2	1	1	0	0	0	0	1	0	0	0	0	0	2	0	0	1	0	1
1	17	2	1	1	0	0	0	0	1	0	0	0	0	0	2	0	0	1	0	1
1	14	1	2	0	1	0	1	0	0	0	0	0	0	0	2	0	0	1	0	1
1	16	2	2	1	0	0	1	0	0	0	0	0	0	0	2	0	0	1	0	1
1	15	1	2	1	0	0	1	0	0	0	0	0	0	0	2	0	0	1	0	1
1	14	1	2	1	0	0	1	0	0	0	0	0	0	0	2	0	0	1	0	1
1	18	2	1	1	0	0	1	0	0	0	0	0	0	0	2	0	0	1	0	1
2	17	2	1	1	0	0	1	0	0	0	0	0	0	0	2	0	0	1	0	1
1	16	2	1	1	0	0	1	0	0	0	0	0	0	0	2	0	0	1	0	1
1	15	1	1	1	0	0	1	0	0	0	0	0	0	0	2	0	0	1	0	1
1	14	1	2	1	0	1	0	0	0	0	0	0	0	0	2	0	0	1	0	1
1	18	2	1	1	1	0	0	0	0	0	0	0	0	0	2	0	0	1	0	1
1	15	1	1	1	1	0	0	0	0	0	0	0	0	0	2	0	0	1	0	1
1	15	1	1	0	0	0	0	0	0	0	0	1	0	0	1	0	0	1	0	1
1	14	1	1	0	0	0	0	0	0	0	0	1	0	0	1	0	0	1	0	1
1	17	2	1	0	0	0	0	0	0	1	0	0	0	0	1	0	0	1	0	1
1	17	2	1	0	0	0	0	0	0	1	0	0	0	0	1	0	0	1	0	1
1	15	1	1	0	0	0	0	0	0	1	0	0	0	0	1	0	0	1	0	1
1	17	2	2	0	0	0	0	0	1	0	0	0	0	0	1	0	0	1	0	1
1	14	1	2	0	0	0	0	0	1	0	0	0	0	0	1	0	0	1	0	1
1	15	1	2	0	0	0	0	1	0	0	0	0	0	0	1	0	0	1	0	1
1	17	2	1	0	0	0	0	1	0	0	0	0	0	0	1	0	0	1	0	1
2	16	2	1	0	0	0	0	1	0	0	0	0	0	0	1	0	0	1	0	1
1	16	1	1	0	0	0	0	1	0	0	0	0	0	0	1	0	0	1	0	1
2	16	2	2	0	0	0	1	0	0	0	0	0	0	0	1	0	0	1	0	1
2	14	1	2	0	0	0	1	0	0	0	0	0	0	0	1	0	0	1	0	1
2	14	1	2	0	0	0	1	0	0	0	0	0	0	0	1	0	0	1	0	1
2	15	1	1	0	0	0	1	0	0	0	0	0	0	0	1	0	0	1	0	1
2	13	1	1	0	0	0	1	0	0	0	0	0	0	0	1	0	0	1	0	1
1	14	1	2	0	0	1	0	0	0	0	0	0	0	0	1	0	0	1	0	1
1	16	2	2	0	1	0	0	0	0	0	0	0	0	0	1	0	0	1	0	1
1	15	1	2	0	1	0	0	0	0	0	0	0	0	0	1	0	0	1	0	1
2	20	2	1	0	1	0	0	0	0	0	0	0	0	0	1	0	0	1	0	1
1	17	2	1	0	1	0	0	0	0	0	0	0	0	0	1	0	0	1	0	1
1	17	2	1	0	1	0	0	0	0	0	0	0	0	0	1	0	0	1	0	1
1	19	2	2	1	0	0	0	0	0	0	0	0	0	0	1	0	0	1	0	1
1	17	2	2	1	0	0	0	0	0	0	0	0	0	0	1	0	0	1	0	1
1	17	2	2	1	0	0	0	0	0	0	0	0	0	0	1	0	0	1	0	1
1	15	1	2	1	0	0	0	0	0	0	0	0	0	0	1	0	0	1	0	1
1	15	1	2	1	0	0	0	0	0	0	0	0	0	0	1	0	0	1	0	1
1	19	2	1	1	0	0	0	0	0	0	0	0	0	0	1	0	0	1	0	1
1	18	2	1	1	0	0	0	0	0	0	0	0	0	0	1	0	0	1	0	1
1	17	2	1	1	0	0	0	0	0	0	0	0	0	0	1	0	0	1	0	1
1	16	1	1	1	0	0	0	0	0	0	0	0	0	0	1	0	0	1	0	1
2	15	1	1	1	0	0	0	0	0	0	0	0	0	0	1	0	0	1	0	1
1	15	1	1	1	0	0	0	0	0	0	0	0	0	0	1	0	0	1	0	1
1	15	1	1	1	0	0	0	0	0	0	0	0	0	0	1	0	0	1	0	1
1	14	1	1	1	0	0	0	0	0	0	0	0	0	0	1	0	0	1	0	1
2	19	2	2	0	0	0	0	0	0	0	0	0	0	0	0	0	0	1	0	1
2	19	2	2	0	0	0	0	0	0	0	0	0	0	0	0	0	0	1	0	1
2	19	2	2	0	0	0	0	0	0	0	0	0	0	0	0	0	0	1	0	1
1	15	2	2	0	0	0	0	0	0	0	0	0	0	0	0	0	0	1	0	1
1	16	1	2	0	0	0	0	0	0	0	0	0	0	0	0	0	0	1	0	1
2	15	1	2	0	0	0	0	0	0	0	0	0	0	0	0	0	0	1	0	1
1	15	1	2	0	0	0	0	0	0	0	0	0	0	0	0	0	0	1	0	1
2	14	1	2	0	0	0	0	0	0	0	0	0	0	0	0	0	0	1	0	1
1	14	1	2	0	0	0	0	0	0	0	0	0	0	0	0	0	0	1	0	1
1	14	1	2	0	0	0	0	0	0	0	0	0	0	0	0	0	0	1	0	1
1	21	2	1	0	0	0	0	0	0	0	0	0	0	0	0	0	0	1	0	1
1	20	2	1	0	0	0	0	0	0	0	0	0	0	0	0	0	0	1	0	1
2	19	2	1	0	0	0	0	0	0	0	0	0	0	0	0	0	0	1	0	1
1	19	2	1	0	0	0	0	0	0	0	0	0	0	0	0	0	0	1	0	1
1	19	2	1	0	0	0	0	0	0	0	0	0	0	0	0	0	0	1	0	1
2	18	2	1	0	0	0	0	0	0	0	0	0	0	0	0	0	0	1	0	1
1	18	2	1	0	0	0	0	0	0	0	0	0	0	0	0	0	0	1	0	1
1	18	2	1	0	0	0	0	0	0	0	0	0	0	0	0	0	0	1	0	1
2	17	2	1	0	0	0	0	0	0	0	0	0	0	0	0	0	0	1	0	1
1	17	2	1	0	0	0	0	0	0	0	0	0	0	0	0	0	0	1	0	1
1	17	2	1	0	0	0	0	0	0	0	0	0	0	0	0	0	0	1	0	1
1	15	2	1	0	0	0	0	0	0	0	0	0	0	0	0	0	0	1	0	1
1	15	1	1	0	0	0	0	0	0	0	0	0	0	0	0	0	0	1	0	1
2	14	1	1	0	0	0	0	0	0	0	0	0	0	0	0	0	0	1	0	1
1	14	1	1	0	0	0	0	0	0	0	0	0	0	0	0	0	0	1	0	1
1	14	1	1	0	0	0	0	0	0	0	0	0	0	0	0	0	0	1	0	1
1	16	1	2	1	1	0	1	0	0	0	0	1	1	1	6	1	0	1	0	1
1	15	1	1	1	0	1	0	1	1	0	0	0	1	1	6	1	0	1	0	1
1	17	2	1	1	0	0	1	0	0	1	1	1	0	1	6	1	0	1	0	1
2	14	1	2	1	1	0	0	0	0	1	1	1	0	1	6	1	0	1	0	1
2	15	1	2	1	1	0	0	1	0	1	0	1	0	1	6	1	0	1	0	1
1	19	2	2	1	1	1	0	1	1	0	0	0	0	1	6	1	0	1	0	1
1	18	2	2	1	1	0	0	0	1	1	0	1	1	0	6	1	0	1	0	1
1	17	2	1	1	0	1	0	0	1	1	1	1	0	0	6	1	0	1	0	1
1	17	2	2	1	0	1	1	1	0	0	1	1	0	0	6	1	0	1	0	1
1	14	1	1	1	0	0	1	1	1	1	0	1	0	0	6	1	0	1	0	1
1	14	1	2	1	1	0	0	1	1	1	0	1	0	0	6	1	0	1	0	1
2	13	1	1	1	1	0	0	1	1	1	1	0	0	0	6	1	0	1	0	1
2	14	1	2	1	1	1	0	1	1	1	0	0	0	0	6	1	0	1	0	1
1	18	2	2	1	0	0	0	0	1	1	0	1	0	1	5	1	0	1	0	1
1	18	2	1	1	0	0	0	0	1	1	1	0	0	1	5	1	0	1	0	1
1	15	1	2	1	1	0	0	0	0	1	1	0	0	1	5	1	0	1	0	1
1	19	2	2	1	0	0	0	1	1	0	1	0	0	1	5	1	0	1	0	1
2	16	2	2	1	0	1	0	0	1	1	0	0	0	1	5	1	0	1	0	1
1	14	1	2	1	1	1	0	0	0	1	0	0	0	1	5	1	0	1	0	1
1	16	1	2	1	0	0	1	0	1	0	1	1	0	0	5	1	0	1	0	1
1	16	1	2	1	1	0	0	0	1	1	0	1	0	0	5	1	0	1	0	1
1	16	2	2	1	1	0	1	0	0	1	0	1	0	0	5	1	0	1	0	1
1	18	2	1	1	1	0	1	0	0	1	0	1	0	0	5	1	0	1	0	1
1	20	2	2	1	0	1	1	0	1	0	0	1	0	0	5	1	0	1	0	1
1	14	1	2	1	0	0	0	1	1	1	1	0	0	0	5	1	0	1	0	1
2	14	1	2	1	0	0	1	0	1	1	1	0	0	0	5	1	0	1	0	1
2	14	1	2	1	1	0	0	1	1	1	0	0	0	0	5	1	0	1	0	1
1	15	1	2	0	0	0	0	0	1	1	0	0	1	1	4	1	0	1	0	1
1	16	2	2	1	0	0	0	1	0	0	1	0	0	1	4	1	0	1	0	1
1	16	1	1	0	0	0	1	0	1	1	0	0	0	1	4	1	0	1	0	1
1	14	1	1	0	1	0	1	0	0	1	0	0	0	1	4	1	0	1	0	1
1	15	1	2	1	0	0	1	0	0	0	0	1	1	0	4	1	0	1	0	1
1	18	2	2	0	1	0	1	0	0	1	0	1	0	0	4	1	0	1	0	1
1	16	2	2	1	1	0	0	0	0	1	0	1	0	0	4	1	0	1	0	1
1	16	1	1	1	1	0	0	0	0	1	0	1	0	0	4	1	0	1	0	1
2	17	2	2	1	0	0	0	0	1	1	1	0	0	0	4	1	0	1	0	1
1	15	1	2	1	0	0	0	0	1	1	1	0	0	0	4	1	0	1	0	1
1	15	2	1	1	1	0	1	0	0	0	1	0	0	0	4	1	0	1	0	1
1	13	1	1	0	0	0	1	1	1	1	0	0	0	0	4	1	0	1	0	1
2	19	2	2	1	0	0	1	0	1	1	0	0	0	0	4	1	0	1	0	1
2	14	1	1	1	0	0	1	0	1	1	0	0	0	0	4	1	0	1	0	1
1	16	2	2	1	1	0	1	0	0	1	0	0	0	0	4	1	0	1	0	1
2	17	2	1	0	0	0	1	1	0	0	0	0	0	1	3	1	0	1	0	1
2	14	1	2	1	0	0	0	1	0	0	0	0	0	1	3	1	0	1	0	1
1	13	1	2	1	0	0	0	0	1	0	0	0	1	0	3	1	0	1	0	1
1	15	1	1	0	0	0	0	1	0	0	1	1	0	0	3	1	0	1	0	1
2	16	1	1	1	0	0	0	0	0	1	0	1	0	0	3	1	0	1	0	1
1	18	2	2	1	0	0	0	0	1	0	0	1	0	0	3	1	0	1	0	1
1	18	2	2	1	0	0	0	0	1	1	0	0	0	0	3	1	0	1	0	1
1	13	1	2	1	0	0	0	1	0	1	0	0	0	0	3	1	0	1	0	1
2	14	1	2	1	0	0	1	0	0	1	0	0	0	0	3	1	0	1	0	1
1	14	1	1	1	0	0	1	0	0	1	0	0	0	0	3	1	0	1	0	1
2	15	2	1	1	1	0	0	0	0	1	0	0	0	0	3	1	0	1	0	1
1	14	1	2	0	0	0	0	0	0	1	0	0	0	1	2	1	0	1	0	1
1	18	2	2	0	0	0	0	0	0	1	0	1	0	0	2	1	0	1	0	1
2	14	1	2	0	1	0	0	0	0	0	0	1	0	0	2	1	0	1	0	1
2	16	2	2	0	0	0	0	0	1	1	0	0	0	0	2	1	0	1	0	1
2	13	1	2	0	0	0	0	0	1	1	0	0	0	0	2	1	0	1	0	1
1	16	2	1	0	1	0	0	0	0	1	0	0	0	0	2	1	0	1	0	1
1	15	1	2	1	0	0	0	0	0	1	0	0	0	0	2	1	0	1	0	1
1	16	1	2	1	0	0	1	0	0	0	0	0	0	0	2	1	0	1	0	1
1	14	1	2	1	0	0	1	0	0	0	0	0	0	0	2	1	0	1	0	1
2	13	1	2	1	1	0	0	0	0	0	0	0	0	0	2	1	0	1	0	1
1	14	1	2	0	0	0	0	0	0	0	0	1	0	0	1	1	0	1	0	1
1	18	2	2	0	0	0	0	0	0	0	1	0	0	0	1	1	0	1	0	1
1	14	1	1	0	0	0	0	0	0	0	1	0	0	0	1	1	0	1	0	1
2	15	1	2	0	0	0	0	0	0	1	0	0	0	0	1	1	0	1	0	1
1	16	2	1	0	0	0	0	0	0	1	0	0	0	0	1	1	0	1	0	1
1	14	1	2	0	0	0	0	0	1	0	0	0	0	0	1	1	0	1	0	1
2	17	2	2	0	0	0	0	1	0	0	0	0	0	0	1	1	0	1	0	1
1	15	1	1	0	0	0	1	0	0	0	0	0	0	0	1	1	0	1	0	1
1	19	2	2	1	0	0	0	0	0	0	0	0	0	0	1	1	0	1	0	1
1	17	2	2	1	0	0	0	0	0	0	0	0	0	0	1	1	0	1	0	1
2	15	1	2	0	0	0	0	0	0	0	0	0	0	0	0	1	0	1	0	1
1	18	2	2	1	1	0	0	0	1	1	0	1	0	1	6	0	1	0	0	1
1	19	2	2	1	0	1	0	0	0	1	1	1	1	0	6	0	1	0	0	1
2	15	1	1	0	1	0	0	0	0	1	1	0	1	1	5	0	1	0	0	1
1	19	2	1	1	1	0	1	0	0	0	1	0	0	1	5	0	1	0	0	1
2	14	1	1	1	1	0	0	0	0	1	0	1	1	0	5	0	1	0	0	1
1	17	2	1	1	1	0	0	0	1	1	0	1	0	0	5	0	1	0	0	1
2	15	1	1	1	0	1	1	1	1	0	0	0	0	0	5	0	1	0	0	1
1	16	2	1	1	0	1	0	0	0	1	1	0	0	0	4	0	1	0	0	1
2	19	2	2	1	0	0	1	1	0	0	1	0	0	0	4	0	1	0	0	1
2	19	2	2	1	0	0	0	1	1	1	0	0	0	0	4	0	1	0	0	1
1	14	1	1	1	0	0	1	0	1	1	0	0	0	0	4	0	1	0	0	1
1	20	2	2	1	1	1	0	0	0	1	0	0	0	0	4	0	1	0	0	1
1	14	1	2	0	1	0	0	0	0	0	1	0	1	0	3	0	1	0	0	1
1	13	1	2	1	0	0	0	0	0	1	0	1	0	0	3	0	1	0	0	1
2	13	1	2	0	1	0	0	0	0	0	0	1	0	0	2	0	1	0	0	1
1	16	1	2	1	0	0	0	0	0	1	0	0	0	0	2	0	1	0	0	1
1	15	1	2	0	0	0	1	0	1	0	0	0	0	0	2	0	1	0	0	1
1	18	2	1	0	1	1	0	0	0	0	0	0	0	0	2	0	1	0	0	1
1	17	2	1	0	0	0	0	0	0	0	0	1	0	0	1	0	1	0	0	1
1	18	2	1	0	0	0	0	0	0	0	0	0	0	0	0	0	1	0	0	1
1	18	2	2	1	0	1	1	0	1	0	0	1	1	0	6	1	1	0	0	1
2	19	2	2	1	0	0	0	1	1	1	1	1	0	0	6	1	1	0	0	1
1	16	1	1	1	0	0	0	0	1	0	1	1	0	0	4	1	1	0	0	1
1	14	1	2	0	1	0	0	0	1	0	0	1	0	0	3	1	1	0	0	1
1	19	2	1	1	0	0	0	0	0	0	1	0	0	0	2	1	1	0	0	1
2	19	2	1	1	0	0	0	0	1	1	0	1	1	1	6	0	0	0	0	1
2	16	2	2	0	1	0	1	0	0	1	0	1	1	1	6	0	0	0	0	1
1	13	1	2	1	0	0	0	1	1	0	0	1	1	1	6	0	0	0	0	1
2	15	1	2	1	1	0	0	0	1	0	0	1	1	1	6	0	0	0	0	1
2	15	1	2	1	0	0	0	0	1	1	1	0	1	1	6	0	0	0	0	1
1	16	2	2	1	0	0	0	1	1	0	1	0	1	1	6	0	0	0	0	1
2	14	1	2	1	0	0	1	1	0	0	1	0	1	1	6	0	0	0	0	1
1	14	1	2	0	1	1	1	0	0	0	1	0	1	1	6	0	0	0	0	1
1	14	1	1	0	0	0	1	1	1	1	0	0	1	1	6	0	0	0	0	1
2	17	2	2	1	1	0	0	0	1	1	0	0	1	1	6	0	0	0	0	1
2	14	1	1	0	1	0	0	0	1	1	1	1	0	1	6	0	0	0	0	1
2	16	2	1	1	0	1	0	0	0	1	1	1	0	1	6	0	0	0	0	1
2	19	2	2	1	1	0	0	0	0	1	1	1	0	1	6	0	0	0	0	1
2	16	2	2	1	1	0	0	0	0	1	1	1	0	1	6	0	0	0	0	1
2	15	1	2	1	1	0	0	0	0	1	1	1	0	1	6	0	0	0	0	1
1	14	1	2	1	0	1	0	0	1	0	1	1	0	1	6	0	0	0	0	1
2	15	1	2	1	1	0	0	0	1	0	1	1	0	1	6	0	0	0	0	1
1	15	1	1	1	1	0	1	0	0	0	1	1	0	1	6	0	0	0	0	1
2	13	1	1	1	0	0	0	1	1	1	0	1	0	1	6	0	0	0	0	1
1	16	2	2	1	1	0	0	0	1	1	0	1	0	1	6	0	0	0	0	1
1	13	1	2	1	1	0	0	0	1	1	0	1	0	1	6	0	0	0	0	1
2	19	2	1	1	1	0	0	0	1	1	0	1	0	1	6	0	0	0	0	1
2	16	2	1	1	1	0	0	0	1	1	0	1	0	1	6	0	0	0	0	1
1	13	1	1	1	1	0	0	0	1	1	0	1	0	1	6	0	0	0	0	1
2	16	2	2	1	1	0	1	0	0	1	0	1	0	1	6	0	0	0	0	1
2	18	2	1	1	1	0	1	0	0	1	0	1	0	1	6	0	0	0	0	1
2	17	2	1	1	1	0	1	0	0	1	0	1	0	1	6	0	0	0	0	1
2	16	2	1	1	1	0	1	0	0	1	0	1	0	1	6	0	0	0	0	1
2	15	1	1	1	1	0	1	0	0	1	0	1	0	1	6	0	0	0	0	1
1	15	1	2	1	1	1	0	0	0	1	0	1	0	1	6	0	0	0	0	1
1	18	2	1	1	1	1	0	0	0	1	0	1	0	1	6	0	0	0	0	1
1	13	1	2	1	1	0	1	0	1	0	0	1	0	1	6	0	0	0	0	1
2	16	2	2	0	0	1	1	0	1	1	1	0	0	1	6	0	0	0	0	1
1	13	1	2	1	0	0	1	0	1	1	1	0	0	1	6	0	0	0	0	1
2	18	2	1	1	0	1	0	0	1	1	1	0	0	1	6	0	0	0	0	1
2	15	1	2	1	1	0	0	0	1	1	1	0	0	1	6	0	0	0	0	1
1	20	2	1	1	1	0	0	0	1	1	1	0	0	1	6	0	0	0	0	1
1	16	2	1	1	1	0	0	0	1	1	1	0	0	1	6	0	0	0	0	1
2	16	2	2	1	1	1	0	0	0	1	1	0	0	1	6	0	0	0	0	1
2	16	2	2	1	1	1	0	0	0	1	1	0	0	1	6	0	0	0	0	1
1	15	1	2	1	0	1	0	1	1	0	1	0	0	1	6	0	0	0	0	1
1	13	1	2	0	1	1	1	0	1	0	1	0	0	1	6	0	0	0	0	1
1	14	1	2	1	1	0	1	0	1	0	1	0	0	1	6	0	0	0	0	1
2	14	1	2	1	1	0	1	0	1	1	0	0	0	1	6	0	0	0	0	1
1	17	2	2	1	1	1	0	0	1	1	0	0	0	1	6	0	0	0	0	1
1	15	1	2	1	1	1	0	0	1	1	0	0	0	1	6	0	0	0	0	1
2	20	2	2	1	1	0	1	1	1	0	0	0	0	1	6	0	0	0	0	1
2	16	2	2	1	0	0	0	0	1	1	1	1	1	0	6	0	0	0	0	1
1	17	2	2	1	0	0	0	1	0	1	1	1	1	0	6	0	0	0	0	1
1	16	2	2	1	1	0	0	0	0	1	1	1	1	0	6	0	0	0	0	1
1	19	2	1	1	0	1	0	0	1	0	1	1	1	0	6	0	0	0	0	1
2	16	2	1	0	1	0	1	1	0	0	1	1	1	0	6	0	0	0	0	1
2	15	1	1	1	0	0	1	0	1	1	0	1	1	0	6	0	0	0	0	1
2	13	1	2	1	1	0	0	0	1	1	0	1	1	0	6	0	0	0	0	1
2	14	1	2	1	1	0	0	1	0	1	0	1	1	0	6	0	0	0	0	1
2	15	1	1	1	1	0	1	0	0	1	0	1	1	0	6	0	0	0	0	1
1	13	1	1	1	1	0	1	0	0	1	0	1	1	0	6	0	0	0	0	1
1	14	1	2	1	1	1	0	0	1	0	0	1	1	0	6	0	0	0	0	1
1	15	1	2	1	1	1	1	0	0	0	0	1	1	0	6	0	0	0	0	1
2	14	1	2	1	1	0	0	0	1	1	1	0	1	0	6	0	0	0	0	1
2	14	1	2	1	1	0	0	0	1	1	1	0	1	0	6	0	0	0	0	1
1	18	2	1	1	0	1	0	1	1	0	1	0	1	0	6	0	0	0	0	1
2	14	1	2	0	1	0	0	1	1	1	1	1	0	0	6	0	0	0	0	1
2	17	2	1	1	0	0	0	1	1	1	1	1	0	0	6	0	0	0	0	1
1	17	2	1	1	0	0	0	1	1	1	1	1	0	0	6	0	0	0	0	1
2	17	2	2	1	0	0	1	0	1	1	1	1	0	0	6	0	0	0	0	1
2	13	1	2	1	0	0	1	0	1	1	1	1	0	0	6	0	0	0	0	1
2	18	2	1	1	0	0	1	0	1	1	1	1	0	0	6	0	0	0	0	1
2	16	2	1	1	0	0	1	0	1	1	1	1	0	0	6	0	0	0	0	1
1	17	2	2	1	0	1	0	0	1	1	1	1	0	0	6	0	0	0	0	1
2	19	2	1	1	0	1	0	0	1	1	1	1	0	0	6	0	0	0	0	1
1	19	2	1	1	1	0	0	0	1	1	1	1	0	0	6	0	0	0	0	1
2	16	2	1	0	1	0	1	1	0	1	1	1	0	0	6	0	0	0	0	1
1	14	1	1	1	1	0	0	1	0	1	1	1	0	0	6	0	0	0	0	1
2	14	1	1	1	1	0	1	0	1	0	1	1	0	0	6	0	0	0	0	1
2	14	1	2	1	1	0	1	1	0	0	1	1	0	0	6	0	0	0	0	1
2	18	2	1	0	1	0	1	1	1	1	0	1	0	0	6	0	0	0	0	1
2	16	2	2	1	0	0	1	1	1	1	0	1	0	0	6	0	0	0	0	1
2	18	2	1	1	0	0	1	1	1	1	0	1	0	0	6	0	0	0	0	1
1	17	2	1	0	1	1	0	1	1	1	0	1	0	0	6	0	0	0	0	1
1	17	2	2	1	1	0	0	1	1	1	0	1	0	0	6	0	0	0	0	1
2	17	2	1	1	1	0	0	1	1	1	0	1	0	0	6	0	0	0	0	1
2	15	1	2	0	1	1	1	0	1	1	0	1	0	0	6	0	0	0	0	1
2	16	2	2	1	1	0	1	0	1	1	0	1	0	0	6	0	0	0	0	1
1	16	1	2	1	1	0	1	0	1	1	0	1	0	0	6	0	0	0	0	1
2	15	1	2	1	1	0	1	0	1	1	0	1	0	0	6	0	0	0	0	1
1	15	1	2	1	1	0	1	0	1	1	0	1	0	0	6	0	0	0	0	1
2	14	1	2	1	1	0	1	0	1	1	0	1	0	0	6	0	0	0	0	1
1	17	2	1	1	1	0	1	0	1	1	0	1	0	0	6	0	0	0	0	1
2	16	2	1	1	1	0	1	0	1	1	0	1	0	0	6	0	0	0	0	1
1	16	2	1	1	1	0	1	0	1	1	0	1	0	0	6	0	0	0	0	1
2	14	1	1	1	1	0	1	0	1	1	0	1	0	0	6	0	0	0	0	1
2	14	1	1	1	1	0	1	0	1	1	0	1	0	0	6	0	0	0	0	1
2	19	2	2	1	1	1	0	0	1	1	0	1	0	0	6	0	0	0	0	1
2	15	1	2	1	1	1	0	0	1	1	0	1	0	0	6	0	0	0	0	1
2	13	1	2	1	1	1	0	0	1	1	0	1	0	0	6	0	0	0	0	1
1	19	2	1	1	1	1	0	0	1	1	0	1	0	0	6	0	0	0	0	1
2	16	2	1	1	1	0	1	1	0	1	0	1	0	0	6	0	0	0	0	1
2	15	1	1	1	1	1	1	0	0	1	0	1	0	0	6	0	0	0	0	1
1	15	1	2	1	1	0	1	1	1	0	0	1	0	0	6	0	0	0	0	1
1	13	1	1	1	1	1	1	0	1	0	0	1	0	0	6	0	0	0	0	1
2	18	2	1	1	0	0	1	1	1	1	1	0	0	0	6	0	0	0	0	1
2	17	2	1	1	0	0	1	1	1	1	1	0	0	0	6	0	0	0	0	1
1	17	2	1	1	0	0	1	1	1	1	1	0	0	0	6	0	0	0	0	1
1	17	2	1	1	0	0	1	1	1	1	1	0	0	0	6	0	0	0	0	1
2	16	2	1	1	1	0	0	1	1	1	1	0	0	0	6	0	0	0	0	1
1	15	1	1	1	1	0	0	1	1	1	1	0	0	0	6	0	0	0	0	1
2	15	1	2	1	0	1	1	0	1	1	1	0	0	0	6	0	0	0	0	1
2	15	2	1	1	1	1	0	0	1	1	1	0	0	0	6	0	0	0	0	1
2	16	2	2	1	1	0	1	1	0	1	1	0	0	0	6	0	0	0	0	1
2	16	2	2	1	1	0	1	1	0	1	1	0	0	0	6	0	0	0	0	1
2	14	1	2	1	1	1	1	0	0	1	1	0	0	0	6	0	0	0	0	1
1	16	2	1	1	0	1	1	1	1	0	1	0	0	0	6	0	0	0	0	1
1	18	2	1	1	1	1	1	0	1	0	1	0	0	0	6	0	0	0	0	1
2	14	1	2	1	0	1	1	1	1	1	0	0	0	0	6	0	0	0	0	1
2	17	2	1	1	0	1	1	1	1	1	0	0	0	0	6	0	0	0	0	1
2	18	2	1	1	1	0	1	1	1	1	0	0	0	0	6	0	0	0	0	1
2	16	2	1	1	1	0	1	1	1	1	0	0	0	0	6	0	0	0	0	1
1	13	1	1	1	1	0	1	1	1	1	0	0	0	0	6	0	0	0	0	1
2	20	2	1	1	1	1	1	1	0	1	0	0	0	0	6	0	0	0	0	1
2	16	1	2	1	1	1	1	1	1	0	0	0	0	0	6	0	0	0	0	1
2	18	2	2	0	0	0	0	0	0	1	1	1	1	1	5	0	0	0	0	1
2	14	1	1	0	0	0	0	0	0	1	1	1	1	1	5	0	0	0	0	1
1	18	2	2	1	0	0	0	0	0	0	1	1	1	1	5	0	0	0	0	1
1	15	2	1	0	0	0	1	0	0	1	0	1	1	1	5	0	0	0	0	1
2	14	1	2	1	0	0	0	0	0	1	0	1	1	1	5	0	0	0	0	1
2	15	1	1	1	0	0	0	0	1	0	0	1	1	1	5	0	0	0	0	1
1	14	1	2	1	1	1	0	0	0	0	0	0	1	1	5	0	0	0	0	1
2	16	2	1	0	0	0	1	0	0	1	1	1	0	1	5	0	0	0	0	1
1	17	2	1	1	0	0	0	0	0	1	1	1	0	1	5	0	0	0	0	1
1	16	2	1	0	1	0	0	0	1	0	1	1	0	1	5	0	0	0	0	1
2	16	2	2	1	0	0	0	0	1	0	1	1	0	1	5	0	0	0	0	1
1	15	1	2	1	0	0	0	0	1	0	1	1	0	1	5	0	0	0	0	1
2	16	2	1	0	1	1	0	0	0	0	1	1	0	1	5	0	0	0	0	1
2	15	1	1	1	0	1	0	0	0	0	1	1	0	1	5	0	0	0	0	1
1	19	2	2	0	0	0	1	0	1	1	0	1	0	1	5	0	0	0	0	1
1	16	1	1	0	0	0	1	0	1	1	0	1	0	1	5	0	0	0	0	1
2	16	2	1	0	1	0	0	0	1	1	0	1	0	1	5	0	0	0	0	1
2	14	1	2	1	0	0	0	0	1	1	0	1	0	1	5	0	0	0	0	1
1	20	2	1	1	0	0	0	0	1	1	0	1	0	1	5	0	0	0	0	1
1	16	2	2	0	0	1	1	0	0	1	0	1	0	1	5	0	0	0	0	1
2	16	1	2	1	0	0	1	0	0	1	0	1	0	1	5	0	0	0	0	1
1	15	1	2	1	0	1	0	0	0	1	0	1	0	1	5	0	0	0	0	1
1	18	2	1	1	0	1	0	0	0	1	0	1	0	1	5	0	0	0	0	1
1	17	2	1	1	1	0	0	0	0	1	0	1	0	1	5	0	0	0	0	1
2	15	1	1	0	1	0	1	0	1	0	0	1	0	1	5	0	0	0	0	1
2	17	2	1	1	1	0	0	0	1	0	0	1	0	1	5	0	0	0	0	1
2	18	2	1	1	1	0	1	0	0	0	0	1	0	1	5	0	0	0	0	1
2	19	2	1	1	0	0	0	0	1	1	1	0	0	1	5	0	0	0	0	1
1	17	2	1	1	0	0	0	0	1	1	1	0	0	1	5	0	0	0	0	1
2	16	2	1	1	0	0	0	0	1	1	1	0	0	1	5	0	0	0	0	1
2	13	1	1	0	1	0	1	0	0	1	1	0	0	1	5	0	0	0	0	1
2	16	2	2	1	0	0	1	0	0	1	1	0	0	1	5	0	0	0	0	1
2	19	2	2	1	0	1	0	0	0	1	1	0	0	1	5	0	0	0	0	1
1	17	2	2	1	1	0	0	0	0	1	1	0	0	1	5	0	0	0	0	1
2	16	1	2	1	1	0	0	0	0	1	1	0	0	1	5	0	0	0	0	1
2	14	1	2	1	1	0	0	0	0	1	1	0	0	1	5	0	0	0	0	1
1	14	1	1	1	0	0	1	1	0	0	1	0	0	1	5	0	0	0	0	1
1	17	2	2	1	0	1	0	1	0	0	1	0	0	1	5	0	0	0	0	1
2	14	1	1	1	1	1	0	0	0	0	1	0	0	1	5	0	0	0	0	1
2	19	2	2	1	0	0	1	0	1	1	0	0	0	1	5	0	0	0	0	1
2	16	2	2	1	0	0	1	0	1	1	0	0	0	1	5	0	0	0	0	1
1	14	1	2	1	0	0	1	0	1	1	0	0	0	1	5	0	0	0	0	1
2	17	2	1	1	0	0	1	0	1	1	0	0	0	1	5	0	0	0	0	1
1	17	2	1	1	0	0	1	0	1	1	0	0	0	1	5	0	0	0	0	1
1	15	1	1	1	0	0	1	0	1	1	0	0	0	1	5	0	0	0	0	1
1	14	1	1	1	0	0	1	0	1	1	0	0	0	1	5	0	0	0	0	1
2	14	1	2	1	1	0	0	0	1	1	0	0	0	1	5	0	0	0	0	1
1	14	1	2	1	1	0	0	0	1	1	0	0	0	1	5	0	0	0	0	1
2	16	2	1	1	1	0	0	0	1	1	0	0	0	1	5	0	0	0	0	1
2	14	1	1	0	1	1	1	0	0	1	0	0	0	1	5	0	0	0	0	1
2	15	2	1	1	0	1	1	0	0	1	0	0	0	1	5	0	0	0	0	1
1	15	1	2	1	1	0	1	0	0	1	0	0	0	1	5	0	0	0	0	1
2	17	2	1	1	1	0	1	0	0	1	0	0	0	1	5	0	0	0	0	1
1	13	1	1	1	0	0	0	0	1	0	1	1	1	0	5	0	0	0	0	1
2	19	2	1	1	0	0	0	1	0	0	1	1	1	0	5	0	0	0	0	1
2	19	2	2	1	0	0	1	0	0	0	1	1	1	0	5	0	0	0	0	1
2	13	1	1	0	1	0	0	1	0	1	0	1	1	0	5	0	0	0	0	1
2	17	2	2	1	1	0	0	0	0	1	0	1	1	0	5	0	0	0	0	1
1	13	1	2	1	0	0	0	1	1	0	0	1	1	0	5	0	0	0	0	1
2	13	1	2	1	0	0	1	0	1	0	0	1	1	0	5	0	0	0	0	1
1	14	1	1	0	1	0	1	1	0	0	0	1	1	0	5	0	0	0	0	1
2	18	2	1	1	1	0	1	0	0	0	0	1	1	0	5	0	0	0	0	1
1	14	1	1	1	1	0	1	0	0	0	0	1	1	0	5	0	0	0	0	1
1	14	1	2	0	0	0	1	1	0	1	1	0	1	0	5	0	0	0	0	1
1	16	2	2	1	0	1	0	0	0	1	1	0	1	0	5	0	0	0	0	1
1	16	1	2	1	0	0	1	1	0	0	1	0	1	0	5	0	0	0	0	1
2	16	2	1	1	1	0	1	0	0	0	1	0	1	0	5	0	0	0	0	1
2	19	2	1	1	0	0	0	1	1	1	0	0	1	0	5	0	0	0	0	1
2	18	2	1	1	0	0	1	0	1	1	0	0	1	0	5	0	0	0	0	1
1	19	2	1	1	0	1	0	1	0	1	0	0	1	0	5	0	0	0	0	1
1	15	1	1	1	1	0	1	0	0	1	0	0	1	0	5	0	0	0	0	1
1	14	1	2	1	1	0	1	0	1	0	0	0	1	0	5	0	0	0	0	1
2	16	1	2	1	1	1	0	1	0	0	0	0	1	0	5	0	0	0	0	1
2	15	1	2	0	0	0	0	1	1	1	1	1	0	0	5	0	0	0	0	1
1	19	2	1	1	0	0	0	0	1	1	1	1	0	0	5	0	0	0	0	1
2	18	2	1	1	0	0	0	0	1	1	1	1	0	0	5	0	0	0	0	1
1	18	2	1	1	0	0	0	0	1	1	1	1	0	0	5	0	0	0	0	1
1	16	2	1	1	0	0	0	0	1	1	1	1	0	0	5	0	0	0	0	1
1	13	1	1	1	0	0	0	0	1	1	1	1	0	0	5	0	0	0	0	1
1	13	1	1	1	0	0	1	0	0	1	1	1	0	0	5	0	0	0	0	1
1	18	2	2	1	1	0	0	0	0	1	1	1	0	0	5	0	0	0	0	1
2	17	2	2	1	1	0	0	0	0	1	1	1	0	0	5	0	0	0	0	1
2	16	2	2	1	1	0	0	0	0	1	1	1	0	0	5	0	0	0	0	1
2	19	2	1	1	1	0	0	0	0	1	1	1	0	0	5	0	0	0	0	1
2	19	2	1	1	1	0	0	0	0	1	1	1	0	0	5	0	0	0	0	1
2	18	2	1	1	1	0	0	0	0	1	1	1	0	0	5	0	0	0	0	1
1	17	2	1	1	1	0	0	0	0	1	1	1	0	0	5	0	0	0	0	1
1	17	2	1	1	1	0	0	0	0	1	1	1	0	0	5	0	0	0	0	1
2	18	2	2	1	0	0	1	0	1	0	1	1	0	0	5	0	0	0	0	1
1	17	2	1	1	1	0	0	1	0	0	1	1	0	0	5	0	0	0	0	1
2	16	2	2	1	0	1	1	0	0	0	1	1	0	0	5	0	0	0	0	1
2	18	2	2	1	1	1	0	0	0	0	1	1	0	0	5	0	0	0	0	1
2	19	2	1	1	0	0	0	1	1	1	0	1	0	0	5	0	0	0	0	1
1	18	2	1	1	0	0	0	1	1	1	0	1	0	0	5	0	0	0	0	1
2	17	2	1	1	0	0	0	1	1	1	0	1	0	0	5	0	0	0	0	1
2	15	1	1	0	0	1	1	0	1	1	0	1	0	0	5	0	0	0	0	1
2	19	2	2	0	1	0	1	0	1	1	0	1	0	0	5	0	0	0	0	1
1	19	2	1	0	1	0	1	0	1	1	0	1	0	0	5	0	0	0	0	1
2	19	2	2	1	0	0	1	0	1	1	0	1	0	0	5	0	0	0	0	1
2	19	2	2	1	0	0	1	0	1	1	0	1	0	0	5	0	0	0	0	1
2	17	2	2	1	0	0	1	0	1	1	0	1	0	0	5	0	0	0	0	1
2	19	2	1	1	0	0	1	0	1	1	0	1	0	0	5	0	0	0	0	1
2	19	2	1	1	0	0	1	0	1	1	0	1	0	0	5	0	0	0	0	1
2	18	2	1	1	0	0	1	0	1	1	0	1	0	0	5	0	0	0	0	1
1	17	2	1	1	0	0	1	0	1	1	0	1	0	0	5	0	0	0	0	1
2	16	1	1	1	0	0	1	0	1	1	0	1	0	0	5	0	0	0	0	1
1	18	2	1	1	0	1	0	0	1	1	0	1	0	0	5	0	0	0	0	1
2	17	2	1	1	0	1	0	0	1	1	0	1	0	0	5	0	0	0	0	1
2	17	2	1	1	0	1	0	0	1	1	0	1	0	0	5	0	0	0	0	1
1	20	2	2	1	1	0	0	0	1	1	0	1	0	0	5	0	0	0	0	1
2	19	2	2	1	1	0	0	0	1	1	0	1	0	0	5	0	0	0	0	1
2	18	2	2	1	1	0	0	0	1	1	0	1	0	0	5	0	0	0	0	1
1	17	2	2	1	1	0	0	0	1	1	0	1	0	0	5	0	0	0	0	1
2	16	2	2	1	1	0	0	0	1	1	0	1	0	0	5	0	0	0	0	1
1	16	2	2	1	1	0	0	0	1	1	0	1	0	0	5	0	0	0	0	1
1	16	2	2	1	1	0	0	0	1	1	0	1	0	0	5	0	0	0	0	1
2	15	2	2	1	1	0	0	0	1	1	0	1	0	0	5	0	0	0	0	1
2	15	2	2	1	1	0	0	0	1	1	0	1	0	0	5	0	0	0	0	1
1	16	1	2	1	1	0	0	0	1	1	0	1	0	0	5	0	0	0	0	1
1	15	1	2	1	1	0	0	0	1	1	0	1	0	0	5	0	0	0	0	1
2	14	1	2	1	1	0	0	0	1	1	0	1	0	0	5	0	0	0	0	1
2	13	1	2	1	1	0	0	0	1	1	0	1	0	0	5	0	0	0	0	1
1	19	2	1	1	1	0	0	0	1	1	0	1	0	0	5	0	0	0	0	1
1	18	2	1	1	1	0	0	0	1	1	0	1	0	0	5	0	0	0	0	1
2	17	2	1	1	1	0	0	0	1	1	0	1	0	0	5	0	0	0	0	1
2	17	2	1	1	1	0	0	0	1	1	0	1	0	0	5	0	0	0	0	1
1	17	2	1	1	1	0	0	0	1	1	0	1	0	0	5	0	0	0	0	1
2	16	2	1	1	1	0	0	0	1	1	0	1	0	0	5	0	0	0	0	1
1	16	2	1	1	1	0	0	0	1	1	0	1	0	0	5	0	0	0	0	1
1	16	2	1	1	1	0	0	0	1	1	0	1	0	0	5	0	0	0	0	1
1	16	2	1	1	1	0	0	0	1	1	0	1	0	0	5	0	0	0	0	1
1	16	1	1	1	1	0	0	0	1	1	0	1	0	0	5	0	0	0	0	1
2	14	1	1	1	1	0	0	0	1	1	0	1	0	0	5	0	0	0	0	1
2	13	1	1	1	1	0	0	0	1	1	0	1	0	0	5	0	0	0	0	1
1	14	1	2	1	0	0	1	1	0	1	0	1	0	0	5	0	0	0	0	1
2	16	2	1	1	0	0	1	1	0	1	0	1	0	0	5	0	0	0	0	1
2	15	1	2	1	1	0	0	1	0	1	0	1	0	0	5	0	0	0	0	1
2	15	1	1	1	1	0	0	1	0	1	0	1	0	0	5	0	0	0	0	1
1	13	1	2	1	1	0	1	0	0	1	0	1	0	0	5	0	0	0	0	1
2	18	2	1	1	1	0	1	0	0	1	0	1	0	0	5	0	0	0	0	1
2	18	2	1	1	1	0	1	0	0	1	0	1	0	0	5	0	0	0	0	1
2	18	2	1	1	1	0	1	0	0	1	0	1	0	0	5	0	0	0	0	1
2	16	1	1	1	1	0	1	0	0	1	0	1	0	0	5	0	0	0	0	1
2	14	1	1	1	1	0	1	0	0	1	0	1	0	0	5	0	0	0	0	1
1	14	1	1	1	1	0	1	0	0	1	0	1	0	0	5	0	0	0	0	1
2	13	1	2	1	1	1	0	0	0	1	0	1	0	0	5	0	0	0	0	1
1	17	2	1	1	1	1	0	0	0	1	0	1	0	0	5	0	0	0	0	1
1	15	1	2	1	0	1	1	0	1	0	0	1	0	0	5	0	0	0	0	1
2	15	1	2	1	1	0	1	0	1	0	0	1	0	0	5	0	0	0	0	1
1	19	2	1	1	1	0	1	0	1	0	0	1	0	0	5	0	0	0	0	1
2	16	2	1	1	1	0	1	0	1	0	0	1	0	0	5	0	0	0	0	1
1	18	2	2	1	1	0	1	1	0	0	0	1	0	0	5	0	0	0	0	1
2	13	1	2	1	1	1	0	1	0	0	0	1	0	0	5	0	0	0	0	1
2	16	1	2	1	1	1	1	0	0	0	0	1	0	0	5	0	0	0	0	1
2	17	2	2	0	1	0	0	1	1	1	1	0	0	0	5	0	0	0	0	1
1	13	1	2	1	0	0	0	1	1	1	1	0	0	0	5	0	0	0	0	1
2	17	2	1	1	0	0	0	1	1	1	1	0	0	0	5	0	0	0	0	1
2	16	2	1	1	0	0	0	1	1	1	1	0	0	0	5	0	0	0	0	1
2	15	1	2	1	0	0	1	0	1	1	1	0	0	0	5	0	0	0	0	1
2	13	1	2	1	0	1	0	0	1	1	1	0	0	0	5	0	0	0	0	1
2	18	2	1	1	0	1	0	0	1	1	1	0	0	0	5	0	0	0	0	1
1	16	2	1	1	0	1	0	0	1	1	1	0	0	0	5	0	0	0	0	1
2	14	1	2	1	1	0	0	0	1	1	1	0	0	0	5	0	0	0	0	1
2	19	2	1	1	1	0	0	0	1	1	1	0	0	0	5	0	0	0	0	1
1	16	1	1	1	1	0	0	0	1	1	1	0	0	0	5	0	0	0	0	1
1	13	1	2	0	1	0	1	1	0	1	1	0	0	0	5	0	0	0	0	1
1	20	2	2	1	0	0	1	1	0	1	1	0	0	0	5	0	0	0	0	1
2	14	1	1	1	0	0	1	1	0	1	1	0	0	0	5	0	0	0	0	1
1	14	1	2	0	1	1	0	1	0	1	1	0	0	0	5	0	0	0	0	1
2	16	2	1	1	1	0	0	1	0	1	1	0	0	0	5	0	0	0	0	1
1	14	1	2	1	1	1	0	0	0	1	1	0	0	0	5	0	0	0	0	1
1	16	2	1	1	1	1	0	0	0	1	1	0	0	0	5	0	0	0	0	1
2	17	2	1	1	0	0	1	1	1	0	1	0	0	0	5	0	0	0	0	1
1	14	1	1	1	0	0	1	1	1	0	1	0	0	0	5	0	0	0	0	1
2	13	1	1	1	0	0	1	1	1	0	1	0	0	0	5	0	0	0	0	1
2	14	1	1	1	1	0	0	1	1	0	1	0	0	0	5	0	0	0	0	1
1	19	2	1	1	0	1	1	0	1	0	1	0	0	0	5	0	0	0	0	1
2	16	2	1	1	0	1	1	0	1	0	1	0	0	0	5	0	0	0	0	1
1	18	2	1	1	1	0	1	0	1	0	1	0	0	0	5	0	0	0	0	1
2	16	1	2	1	0	1	1	1	0	0	1	0	0	0	5	0	0	0	0	1
2	16	2	1	1	1	0	1	1	0	0	1	0	0	0	5	0	0	0	0	1
2	17	2	2	1	0	0	1	1	1	1	0	0	0	0	5	0	0	0	0	1
2	16	2	1	1	0	0	1	1	1	1	0	0	0	0	5	0	0	0	0	1
2	15	1	1	1	0	0	1	1	1	1	0	0	0	0	5	0	0	0	0	1
2	13	1	2	1	1	0	0	1	1	1	0	0	0	0	5	0	0	0	0	1
1	13	1	2	1	1	0	0	1	1	1	0	0	0	0	5	0	0	0	0	1
2	18	2	1	1	1	0	0	1	1	1	0	0	0	0	5	0	0	0	0	1
2	15	2	1	1	1	0	0	1	1	1	0	0	0	0	5	0	0	0	0	1
1	15	1	1	1	0	1	1	0	1	1	0	0	0	0	5	0	0	0	0	1
2	19	2	2	1	1	0	1	0	1	1	0	0	0	0	5	0	0	0	0	1
1	17	2	2	1	1	0	1	0	1	1	0	0	0	0	5	0	0	0	0	1
2	14	1	2	1	1	0	1	0	1	1	0	0	0	0	5	0	0	0	0	1
1	14	1	2	1	1	0	1	0	1	1	0	0	0	0	5	0	0	0	0	1
2	18	2	1	1	1	0	1	0	1	1	0	0	0	0	5	0	0	0	0	1
1	18	2	1	1	1	1	0	0	1	1	0	0	0	0	5	0	0	0	0	1
1	16	2	1	1	1	1	0	0	1	1	0	0	0	0	5	0	0	0	0	1
1	13	1	1	1	0	1	1	1	0	1	0	0	0	0	5	0	0	0	0	1
1	18	2	1	1	1	1	0	1	0	1	0	0	0	0	5	0	0	0	0	1
1	17	2	1	1	1	1	0	1	0	1	0	0	0	0	5	0	0	0	0	1
2	19	2	2	1	1	1	1	0	0	1	0	0	0	0	5	0	0	0	0	1
1	17	2	2	1	1	1	1	0	0	1	0	0	0	0	5	0	0	0	0	1
2	19	2	1	1	1	1	1	0	0	1	0	0	0	0	5	0	0	0	0	1
2	14	1	2	1	0	1	1	1	1	0	0	0	0	0	5	0	0	0	0	1
1	14	1	1	1	1	1	1	0	1	0	0	0	0	0	5	0	0	0	0	1
2	13	1	1	1	1	1	1	0	1	0	0	0	0	0	5	0	0	0	0	1
2	13	1	2	1	0	0	0	0	0	1	0	0	1	1	4	0	0	0	0	1
2	15	1	1	0	0	0	0	0	0	1	1	1	0	1	4	0	0	0	0	1
2	16	2	2	0	0	0	1	0	0	0	1	1	0	1	4	0	0	0	0	1
1	19	2	1	1	0	0	0	0	0	0	1	1	0	1	4	0	0	0	0	1
2	14	1	2	0	1	0	0	0	0	1	0	1	0	1	4	0	0	0	0	1
1	17	2	1	0	1	0	0	0	0	1	0	1	0	1	4	0	0	0	0	1
1	14	2	1	0	1	0	0	0	0	1	0	1	0	1	4	0	0	0	0	1
2	13	1	1	0	1	0	0	0	0	1	0	1	0	1	4	0	0	0	0	1
2	14	1	2	1	0	0	0	0	0	1	0	1	0	1	4	0	0	0	0	1
2	14	1	2	1	0	0	0	0	0	1	0	1	0	1	4	0	0	0	0	1
2	17	2	1	1	0	0	0	0	0	1	0	1	0	1	4	0	0	0	0	1
1	15	2	1	1	0	0	0	0	0	1	0	1	0	1	4	0	0	0	0	1
2	16	1	2	1	0	0	0	0	1	0	0	1	0	1	4	0	0	0	0	1
2	14	1	2	1	0	0	0	0	1	0	0	1	0	1	4	0	0	0	0	1
2	17	2	2	1	0	0	1	0	0	0	0	1	0	1	4	0	0	0	0	1
2	16	2	1	1	0	0	1	0	0	0	0	1	0	1	4	0	0	0	0	1
2	15	1	1	1	0	0	1	0	0	0	0	1	0	1	4	0	0	0	0	1
2	14	1	2	1	0	1	0	0	0	0	0	1	0	1	4	0	0	0	0	1
2	20	2	1	0	0	0	0	0	1	1	1	0	0	1	4	0	0	0	0	1
2	16	2	2	1	0	0	0	0	0	1	1	0	0	1	4	0	0	0	0	1
1	14	1	2	0	0	0	1	0	1	0	1	0	0	1	4	0	0	0	0	1
2	16	2	1	0	0	0	1	0	1	0	1	0	0	1	4	0	0	0	0	1
2	15	2	2	0	0	1	0	0	1	0	1	0	0	1	4	0	0	0	0	1
2	15	2	1	0	0	1	0	0	1	0	1	0	0	1	4	0	0	0	0	1
2	16	2	2	1	1	0	0	0	0	0	1	0	0	1	4	0	0	0	0	1
2	14	1	2	1	1	0	0	0	0	0	1	0	0	1	4	0	0	0	0	1
2	16	2	2	0	0	1	0	0	1	1	0	0	0	1	4	0	0	0	0	1
2	13	1	1	0	1	0	0	0	1	1	0	0	0	1	4	0	0	0	0	1
2	13	1	2	1	0	0	0	0	1	1	0	0	0	1	4	0	0	0	0	1
2	12	1	1	1	0	0	0	0	1	1	0	0	0	1	4	0	0	0	0	1
2	14	1	2	0	1	0	1	0	0	1	0	0	0	1	4	0	0	0	0	1
2	15	1	1	0	1	0	1	0	0	1	0	0	0	1	4	0	0	0	0	1
2	20	2	1	1	0	0	1	0	0	1	0	0	0	1	4	0	0	0	0	1
2	13	1	2	1	1	0	0	0	0	1	0	0	0	1	4	0	0	0	0	1
1	20	2	1	1	1	0	0	0	0	1	0	0	0	1	4	0	0	0	0	1
2	19	2	1	1	1	0	0	0	0	1	0	0	0	1	4	0	0	0	0	1
2	13	1	1	0	0	1	1	0	1	0	0	0	0	1	4	0	0	0	0	1
1	14	1	2	1	0	0	1	0	1	0	0	0	0	1	4	0	0	0	0	1
2	17	2	1	1	0	0	1	0	1	0	0	0	0	1	4	0	0	0	0	1
1	17	2	1	1	1	0	0	0	1	0	0	0	0	1	4	0	0	0	0	1
1	18	2	1	1	0	0	0	0	0	0	1	1	1	0	4	0	0	0	0	1
2	15	1	1	0	0	0	1	0	0	1	0	1	1	0	4	0	0	0	0	1
2	16	2	1	0	1	0	0	0	0	1	0	1	1	0	4	0	0	0	0	1
2	13	1	2	1	0	0	0	0	0	1	0	1	1	0	4	0	0	0	0	1
1	16	2	2	1	0	0	0	0	1	0	0	1	1	0	4	0	0	0	0	1
1	15	2	2	1	0	0	0	0	1	0	0	1	1	0	4	0	0	0	0	1
1	14	1	2	1	0	0	0	0	1	0	0	1	1	0	4	0	0	0	0	1
2	19	2	2	1	1	0	0	0	0	0	0	1	1	0	4	0	0	0	0	1
2	17	2	2	1	0	0	0	0	1	0	1	0	1	0	4	0	0	0	0	1
1	15	1	2	1	1	0	0	0	0	0	1	0	1	0	4	0	0	0	0	1
2	16	2	1	0	0	1	0	0	1	1	0	0	1	0	4	0	0	0	0	1
2	19	2	2	0	1	1	0	0	0	1	0	0	1	0	4	0	0	0	0	1
1	15	1	1	1	0	1	0	0	0	1	0	0	1	0	4	0	0	0	0	1
1	15	1	1	1	1	1	0	0	0	0	0	0	1	0	4	0	0	0	0	1
1	13	1	2	0	0	0	0	0	1	1	1	1	0	0	4	0	0	0	0	1
2	18	2	2	1	0	0	0	0	0	1	1	1	0	0	4	0	0	0	0	1
2	17	2	2	1	0	0	0	0	0	1	1	1	0	0	4	0	0	0	0	1
2	16	2	2	1	0	0	0	0	0	1	1	1	0	0	4	0	0	0	0	1
2	17	2	1	1	0	0	0	0	0	1	1	1	0	0	4	0	0	0	0	1
1	15	2	2	0	1	0	0	0	1	0	1	1	0	0	4	0	0	0	0	1
1	16	1	2	1	0	0	0	0	1	0	1	1	0	0	4	0	0	0	0	1
1	17	2	1	1	0	0	0	0	1	0	1	1	0	0	4	0	0	0	0	1
1	16	2	1	1	0	0	0	0	1	0	1	1	0	0	4	0	0	0	0	1
2	17	2	2	0	1	0	0	1	0	0	1	1	0	0	4	0	0	0	0	1
2	15	1	1	1	0	0	0	1	0	0	1	1	0	0	4	0	0	0	0	1
2	16	2	1	1	0	0	1	0	0	0	1	1	0	0	4	0	0	0	0	1
2	19	2	1	1	0	1	0	0	0	0	1	1	0	0	4	0	0	0	0	1
2	18	2	2	1	1	0	0	0	0	0	1	1	0	0	4	0	0	0	0	1
2	16	2	2	1	1	0	0	0	0	0	1	1	0	0	4	0	0	0	0	1
1	18	2	1	1	1	0	0	0	0	0	1	1	0	0	4	0	0	0	0	1
2	14	1	2	0	0	0	0	1	1	1	0	1	0	0	4	0	0	0	0	1
2	17	2	1	0	0	0	1	0	1	1	0	1	0	0	4	0	0	0	0	1
1	17	2	1	0	0	1	0	0	1	1	0	1	0	0	4	0	0	0	0	1
1	17	2	2	0	1	0	0	0	1	1	0	1	0	0	4	0	0	0	0	1
2	13	1	2	0	1	0	0	0	1	1	0	1	0	0	4	0	0	0	0	1
2	13	1	2	0	1	0	0	0	1	1	0	1	0	0	4	0	0	0	0	1
2	19	2	1	0	1	0	0	0	1	1	0	1	0	0	4	0	0	0	0	1
2	17	2	1	0	1	0	0	0	1	1	0	1	0	0	4	0	0	0	0	1
2	16	2	1	0	1	0	0	0	1	1	0	1	0	0	4	0	0	0	0	1
1	16	2	1	0	1	0	0	0	1	1	0	1	0	0	4	0	0	0	0	1
1	16	2	1	0	1	0	0	0	1	1	0	1	0	0	4	0	0	0	0	1
1	16	2	1	0	1	0	0	0	1	1	0	1	0	0	4	0	0	0	0	1
1	16	2	1	0	1	0	0	0	1	1	0	1	0	0	4	0	0	0	0	1
1	16	2	1	0	1	0	0	0	1	1	0	1	0	0	4	0	0	0	0	1
2	15	1	1	0	1	0	0	0	1	1	0	1	0	0	4	0	0	0	0	1
1	15	1	1	0	1	0	0	0	1	1	0	1	0	0	4	0	0	0	0	1
1	15	1	1	0	1	0	0	0	1	1	0	1	0	0	4	0	0	0	0	1
1	14	1	1	0	1	0	0	0	1	1	0	1	0	0	4	0	0	0	0	1
2	16	2	2	1	0	0	0	0	1	1	0	1	0	0	4	0	0	0	0	1
1	15	1	2	1	0	0	0	0	1	1	0	1	0	0	4	0	0	0	0	1
1	14	1	2	1	0	0	0	0	1	1	0	1	0	0	4	0	0	0	0	1
2	19	2	1	1	0	0	0	0	1	1	0	1	0	0	4	0	0	0	0	1
2	18	2	1	1	0	0	0	0	1	1	0	1	0	0	4	0	0	0	0	1
1	17	2	1	1	0	0	0	0	1	1	0	1	0	0	4	0	0	0	0	1
2	15	1	1	1	0	0	0	0	1	1	0	1	0	0	4	0	0	0	0	1
2	15	1	1	1	0	0	0	0	1	1	0	1	0	0	4	0	0	0	0	1
1	13	1	1	1	0	0	0	0	1	1	0	1	0	0	4	0	0	0	0	1
2	13	1	2	0	0	0	1	1	0	1	0	1	0	0	4	0	0	0	0	1
1	19	2	2	0	1	0	0	1	0	1	0	1	0	0	4	0	0	0	0	1
1	16	2	2	1	0	0	0	1	0	1	0	1	0	0	4	0	0	0	0	1
1	15	1	2	1	0	0	0	1	0	1	0	1	0	0	4	0	0	0	0	1
1	16	2	1	1	0	0	0	1	0	1	0	1	0	0	4	0	0	0	0	1
2	14	1	1	1	0	0	0	1	0	1	0	1	0	0	4	0	0	0	0	1
2	19	2	2	0	1	0	1	0	0	1	0	1	0	0	4	0	0	0	0	1
2	19	2	2	0	1	0	1	0	0	1	0	1	0	0	4	0	0	0	0	1
2	18	2	2	0	1	0	1	0	0	1	0	1	0	0	4	0	0	0	0	1
1	13	1	2	0	1	0	1	0	0	1	0	1	0	0	4	0	0	0	0	1
1	13	1	2	0	1	0	1	0	0	1	0	1	0	0	4	0	0	0	0	1
2	19	2	1	0	1	0	1	0	0	1	0	1	0	0	4	0	0	0	0	1
2	16	1	1	0	1	0	1	0	0	1	0	1	0	0	4	0	0	0	0	1
2	16	1	1	0	1	0	1	0	0	1	0	1	0	0	4	0	0	0	0	1
1	16	2	2	1	0	0	1	0	0	1	0	1	0	0	4	0	0	0	0	1
2	15	2	2	1	0	0	1	0	0	1	0	1	0	0	4	0	0	0	0	1
1	15	1	2	1	0	0	1	0	0	1	0	1	0	0	4	0	0	0	0	1
2	17	2	1	1	0	0	1	0	0	1	0	1	0	0	4	0	0	0	0	1
1	16	1	1	1	0	0	1	0	0	1	0	1	0	0	4	0	0	0	0	1
2	13	1	1	1	0	0	1	0	0	1	0	1	0	0	4	0	0	0	0	1
2	14	1	1	1	0	1	0	0	0	1	0	1	0	0	4	0	0	0	0	1
2	19	2	2	1	1	0	0	0	0	1	0	1	0	0	4	0	0	0	0	1
2	19	2	2	1	1	0	0	0	0	1	0	1	0	0	4	0	0	0	0	1
1	19	2	2	1	1	0	0	0	0	1	0	1	0	0	4	0	0	0	0	1
2	17	2	2	1	1	0	0	0	0	1	0	1	0	0	4	0	0	0	0	1
2	16	2	2	1	1	0	0	0	0	1	0	1	0	0	4	0	0	0	0	1
1	16	2	2	1	1	0	0	0	0	1	0	1	0	0	4	0	0	0	0	1
2	16	1	2	1	1	0	0	0	0	1	0	1	0	0	4	0	0	0	0	1
2	15	1	2	1	1	0	0	0	0	1	0	1	0	0	4	0	0	0	0	1
1	15	1	2	1	1	0	0	0	0	1	0	1	0	0	4	0	0	0	0	1
2	14	1	2	1	1	0	0	0	0	1	0	1	0	0	4	0	0	0	0	1
1	14	1	2	1	1	0	0	0	0	1	0	1	0	0	4	0	0	0	0	1
1	14	1	2	1	1	0	0	0	0	1	0	1	0	0	4	0	0	0	0	1
1	14	1	2	1	1	0	0	0	0	1	0	1	0	0	4	0	0	0	0	1
1	19	2	1	1	1	0	0	0	0	1	0	1	0	0	4	0	0	0	0	1
2	18	2	1	1	1	0	0	0	0	1	0	1	0	0	4	0	0	0	0	1
1	18	2	1	1	1	0	0	0	0	1	0	1	0	0	4	0	0	0	0	1
1	17	2	1	1	1	0	0	0	0	1	0	1	0	0	4	0	0	0	0	1
2	15	2	1	1	1	0	0	0	0	1	0	1	0	0	4	0	0	0	0	1
2	16	1	1	1	1	0	0	0	0	1	0	1	0	0	4	0	0	0	0	1
2	15	1	1	1	1	0	0	0	0	1	0	1	0	0	4	0	0	0	0	1
2	14	1	1	1	1	0	0	0	0	1	0	1	0	0	4	0	0	0	0	1
2	13	1	1	1	1	0	0	0	0	1	0	1	0	0	4	0	0	0	0	1
1	15	1	1	0	0	0	1	1	1	0	0	1	0	0	4	0	0	0	0	1
2	15	2	1	1	0	0	0	1	1	0	0	1	0	0	4	0	0	0	0	1
2	16	2	1	0	1	0	1	0	1	0	0	1	0	0	4	0	0	0	0	1
1	14	1	2	1	0	0	1	0	1	0	0	1	0	0	4	0	0	0	0	1
2	20	2	1	1	0	0	1	0	1	0	0	1	0	0	4	0	0	0	0	1
2	18	2	1	1	0	0	1	0	1	0	0	1	0	0	4	0	0	0	0	1
2	16	2	2	1	1	0	0	0	1	0	0	1	0	0	4	0	0	0	0	1
2	14	1	1	0	1	0	1	1	0	0	0	1	0	0	4	0	0	0	0	1
2	18	2	2	1	1	0	1	0	0	0	0	1	0	0	4	0	0	0	0	1
2	13	1	2	1	1	0	1	0	0	0	0	1	0	0	4	0	0	0	0	1
1	17	2	1	1	1	0	1	0	0	0	0	1	0	0	4	0	0	0	0	1
1	16	2	1	1	1	0	1	0	0	0	0	1	0	0	4	0	0	0	0	1
1	18	2	2	1	1	1	0	0	0	0	0	1	0	0	4	0	0	0	0	1
1	14	1	1	1	1	1	0	0	0	0	0	1	0	0	4	0	0	0	0	1
2	18	2	1	0	0	0	0	1	1	1	1	0	0	0	4	0	0	0	0	1
2	18	2	1	0	0	0	1	0	1	1	1	0	0	0	4	0	0	0	0	1
2	16	2	2	0	1	0	0	0	1	1	1	0	0	0	4	0	0	0	0	1
2	17	2	2	1	0	0	0	0	1	1	1	0	0	0	4	0	0	0	0	1
2	16	2	2	1	0	0	0	0	1	1	1	0	0	0	4	0	0	0	0	1
2	16	2	2	1	0	0	0	0	1	1	1	0	0	0	4	0	0	0	0	1
1	15	1	2	1	0	0	0	0	1	1	1	0	0	0	4	0	0	0	0	1
2	13	1	2	1	0	0	0	0	1	1	1	0	0	0	4	0	0	0	0	1
1	13	1	2	1	0	0	0	0	1	1	1	0	0	0	4	0	0	0	0	1
1	17	2	1	1	0	0	0	0	1	1	1	0	0	0	4	0	0	0	0	1
1	16	1	2	0	0	1	1	0	0	1	1	0	0	0	4	0	0	0	0	1
2	18	2	2	1	0	0	1	0	0	1	1	0	0	0	4	0	0	0	0	1
2	16	2	2	1	0	1	0	0	0	1	1	0	0	0	4	0	0	0	0	1
2	19	2	2	1	1	0	0	0	0	1	1	0	0	0	4	0	0	0	0	1
2	16	1	2	1	1	0	0	0	0	1	1	0	0	0	4	0	0	0	0	1
2	13	1	2	1	1	0	0	0	0	1	1	0	0	0	4	0	0	0	0	1
2	15	1	1	1	1	0	0	0	0	1	1	0	0	0	4	0	0	0	0	1
1	17	2	2	1	0	0	0	1	1	0	1	0	0	0	4	0	0	0	0	1
2	16	2	2	1	0	0	0	1	1	0	1	0	0	0	4	0	0	0	0	1
1	16	2	2	1	0	0	0	1	1	0	1	0	0	0	4	0	0	0	0	1
1	16	2	1	1	0	0	0	1	1	0	1	0	0	0	4	0	0	0	0	1
2	14	1	2	0	1	1	0	0	1	0	1	0	0	0	4	0	0	0	0	1
2	12	1	2	1	0	1	0	0	1	0	1	0	0	0	4	0	0	0	0	1
2	19	2	2	1	1	0	0	0	1	0	1	0	0	0	4	0	0	0	0	1
2	19	2	2	1	1	0	0	0	1	0	1	0	0	0	4	0	0	0	0	1
1	16	1	1	1	0	0	1	1	0	0	1	0	0	0	4	0	0	0	0	1
2	14	1	2	1	1	0	0	1	0	0	1	0	0	0	4	0	0	0	0	1
2	14	1	2	0	1	1	1	0	0	0	1	0	0	0	4	0	0	0	0	1
1	18	2	1	1	1	1	0	0	0	0	1	0	0	0	4	0	0	0	0	1
2	16	2	1	0	1	0	0	1	1	1	0	0	0	0	4	0	0	0	0	1
2	17	2	2	1	0	0	0	1	1	1	0	0	0	0	4	0	0	0	0	1
1	13	1	2	1	0	0	0	1	1	1	0	0	0	0	4	0	0	0	0	1
2	16	2	1	1	0	0	0	1	1	1	0	0	0	0	4	0	0	0	0	1
2	17	2	2	1	0	0	1	0	1	1	0	0	0	0	4	0	0	0	0	1
2	16	2	2	1	0	0	1	0	1	1	0	0	0	0	4	0	0	0	0	1
2	18	2	1	1	0	0	1	0	1	1	0	0	0	0	4	0	0	0	0	1
1	18	2	1	1	0	0	1	0	1	1	0	0	0	0	4	0	0	0	0	1
1	17	2	1	1	0	0	1	0	1	1	0	0	0	0	4	0	0	0	0	1
1	17	2	1	1	0	0	1	0	1	1	0	0	0	0	4	0	0	0	0	1
2	16	2	1	1	0	0	1	0	1	1	0	0	0	0	4	0	0	0	0	1
1	14	1	1	1	0	0	1	0	1	1	0	0	0	0	4	0	0	0	0	1
1	13	1	1	1	0	0	1	0	1	1	0	0	0	0	4	0	0	0	0	1
2	17	2	2	1	0	1	0	0	1	1	0	0	0	0	4	0	0	0	0	1
1	16	2	1	1	0	1	0	0	1	1	0	0	0	0	4	0	0	0	0	1
2	16	2	2	1	1	0	0	0	1	1	0	0	0	0	4	0	0	0	0	1
1	15	1	2	1	1	0	0	0	1	1	0	0	0	0	4	0	0	0	0	1
2	14	1	2	1	1	0	0	0	1	1	0	0	0	0	4	0	0	0	0	1
1	13	1	2	1	1	0	0	0	1	1	0	0	0	0	4	0	0	0	0	1
2	16	2	1	1	1	0	0	0	1	1	0	0	0	0	4	0	0	0	0	1
2	16	2	1	1	1	0	0	0	1	1	0	0	0	0	4	0	0	0	0	1
1	16	2	1	1	1	0	0	0	1	1	0	0	0	0	4	0	0	0	0	1
1	15	1	1	1	1	0	0	0	1	1	0	0	0	0	4	0	0	0	0	1
2	14	1	1	1	1	0	0	0	1	1	0	0	0	0	4	0	0	0	0	1
2	17	2	2	1	0	0	1	1	0	1	0	0	0	0	4	0	0	0	0	1
2	16	2	2	1	0	0	1	1	0	1	0	0	0	0	4	0	0	0	0	1
2	15	1	2	1	0	0	1	1	0	1	0	0	0	0	4	0	0	0	0	1
2	17	2	1	1	0	0	1	1	0	1	0	0	0	0	4	0	0	0	0	1
2	14	1	1	1	0	0	1	1	0	1	0	0	0	0	4	0	0	0	0	1
2	18	2	2	0	1	1	1	0	0	1	0	0	0	0	4	0	0	0	0	1
2	19	2	2	1	1	0	1	0	0	1	0	0	0	0	4	0	0	0	0	1
2	19	2	1	1	1	0	1	0	0	1	0	0	0	0	4	0	0	0	0	1
2	18	2	1	1	1	0	1	0	0	1	0	0	0	0	4	0	0	0	0	1
2	16	2	1	1	1	0	1	0	0	1	0	0	0	0	4	0	0	0	0	1
1	20	2	1	1	1	1	0	0	0	1	0	0	0	0	4	0	0	0	0	1
1	19	2	2	1	0	0	1	1	1	0	0	0	0	0	4	0	0	0	0	1
1	16	2	1	1	0	1	0	1	1	0	0	0	0	0	4	0	0	0	0	1
1	16	2	2	1	1	0	0	1	1	0	0	0	0	0	4	0	0	0	0	1
2	17	2	1	1	1	0	0	1	1	0	0	0	0	0	4	0	0	0	0	1
1	16	2	1	1	1	0	0	1	1	0	0	0	0	0	4	0	0	0	0	1
1	14	1	2	1	0	1	1	0	1	0	0	0	0	0	4	0	0	0	0	1
2	17	2	2	1	1	0	1	0	1	0	0	0	0	0	4	0	0	0	0	1
2	16	2	2	1	1	0	1	0	1	0	0	0	0	0	4	0	0	0	0	1
1	17	2	2	1	1	1	0	0	1	0	0	0	0	0	4	0	0	0	0	1
1	16	1	1	1	1	1	0	0	1	0	0	0	0	0	4	0	0	0	0	1
1	14	1	1	1	1	1	0	0	1	0	0	0	0	0	4	0	0	0	0	1
1	15	1	1	0	1	1	1	1	0	0	0	0	0	0	4	0	0	0	0	1
1	20	2	1	1	0	1	1	1	0	0	0	0	0	0	4	0	0	0	0	1
2	15	1	2	1	1	1	1	0	0	0	0	0	0	0	4	0	0	0	0	1
1	15	1	2	1	1	1	1	0	0	0	0	0	0	0	4	0	0	0	0	1
2	15	1	1	1	1	1	1	0	0	0	0	0	0	0	4	0	0	0	0	1
2	13	1	2	0	0	0	0	0	0	1	0	0	1	1	3	0	0	0	0	1
1	16	1	2	0	0	0	0	0	1	0	0	1	0	1	3	0	0	0	0	1
2	14	1	1	0	0	0	1	0	0	0	0	1	0	1	3	0	0	0	0	1
1	13	1	1	0	1	0	0	0	0	0	0	1	0	1	3	0	0	0	0	1
2	13	1	2	0	0	0	0	0	0	1	1	0	0	1	3	0	0	0	0	1
1	13	1	1	0	0	0	0	0	1	0	1	0	0	1	3	0	0	0	0	1
1	17	2	1	0	1	0	0	0	0	0	1	0	0	1	3	0	0	0	0	1
1	16	2	2	1	0	0	0	0	0	0	1	0	0	1	3	0	0	0	0	1
2	14	1	1	0	0	0	0	0	1	1	0	0	0	1	3	0	0	0	0	1
2	18	2	2	0	0	0	1	0	0	1	0	0	0	1	3	0	0	0	0	1
2	13	1	2	0	0	0	1	0	0	1	0	0	0	1	3	0	0	0	0	1
2	17	2	1	0	0	0	1	0	0	1	0	0	0	1	3	0	0	0	0	1
2	16	2	2	1	0	0	0	0	0	1	0	0	0	1	3	0	0	0	0	1
2	16	1	2	1	0	0	0	0	0	1	0	0	0	1	3	0	0	0	0	1
1	18	2	1	1	0	0	0	0	0	1	0	0	0	1	3	0	0	0	0	1
2	17	2	1	1	0	0	0	0	0	1	0	0	0	1	3	0	0	0	0	1
2	16	2	1	1	0	0	0	0	0	1	0	0	0	1	3	0	0	0	0	1
2	17	2	1	0	0	0	1	0	1	0	0	0	0	1	3	0	0	0	0	1
1	18	2	2	1	0	0	0	0	1	0	0	0	0	1	3	0	0	0	0	1
1	17	2	2	1	0	0	0	0	1	0	0	0	0	1	3	0	0	0	0	1
2	16	2	2	1	0	0	0	0	1	0	0	0	0	1	3	0	0	0	0	1
2	18	2	1	1	0	0	0	0	1	0	0	0	0	1	3	0	0	0	0	1
2	16	2	1	1	0	0	0	0	1	0	0	0	0	1	3	0	0	0	0	1
2	16	1	1	1	0	0	0	0	1	0	0	0	0	1	3	0	0	0	0	1
2	14	1	1	0	0	0	1	1	0	0	0	0	0	1	3	0	0	0	0	1
1	15	2	1	1	0	0	1	0	0	0	0	0	0	1	3	0	0	0	0	1
2	13	1	1	1	0	0	1	0	0	0	0	0	0	1	3	0	0	0	0	1
2	15	1	2	1	1	0	0	0	0	0	0	0	0	1	3	0	0	0	0	1
2	15	2	1	1	1	0	0	0	0	0	0	0	0	1	3	0	0	0	0	1
1	14	1	2	0	0	0	1	0	0	1	0	0	1	0	3	0	0	0	0	1
2	19	2	1	0	0	0	1	0	0	1	0	0	1	0	3	0	0	0	0	1
2	16	2	1	0	0	0	1	0	0	1	0	0	1	0	3	0	0	0	0	1
1	15	1	1	1	0	0	0	0	0	1	0	0	1	0	3	0	0	0	0	1
2	16	2	2	1	0	0	0	1	0	0	0	0	1	0	3	0	0	0	0	1
1	15	1	2	1	0	0	1	0	0	0	0	0	1	0	3	0	0	0	0	1
1	13	1	1	1	0	0	1	0	0	0	0	0	1	0	3	0	0	0	0	1
2	17	2	2	0	0	0	1	0	0	0	1	1	0	0	3	0	0	0	0	1
1	15	1	2	0	0	0	1	0	0	0	1	1	0	0	3	0	0	0	0	1
1	13	1	1	0	0	0	1	0	0	0	1	1	0	0	3	0	0	0	0	1
2	18	2	1	0	0	0	0	0	1	1	0	1	0	0	3	0	0	0	0	1
2	15	1	1	0	0	0	0	0	1	1	0	1	0	0	3	0	0	0	0	1
2	16	2	2	0	0	0	0	1	0	1	0	1	0	0	3	0	0	0	0	1
1	13	1	1	0	0	0	0	1	0	1	0	1	0	0	3	0	0	0	0	1
1	15	1	2	0	0	0	1	0	0	1	0	1	0	0	3	0	0	0	0	1
2	14	1	2	0	0	0	1	0	0	1	0	1	0	0	3	0	0	0	0	1
1	19	2	1	0	0	0	1	0	0	1	0	1	0	0	3	0	0	0	0	1
2	13	1	1	0	0	0	1	0	0	1	0	1	0	0	3	0	0	0	0	1
1	17	2	2	0	1	0	0	0	0	1	0	1	0	0	3	0	0	0	0	1
1	16	2	2	0	1	0	0	0	0	1	0	1	0	0	3	0	0	0	0	1
2	15	2	2	0	1	0	0	0	0	1	0	1	0	0	3	0	0	0	0	1
1	14	1	2	0	1	0	0	0	0	1	0	1	0	0	3	0	0	0	0	1
2	18	2	1	0	1	0	0	0	0	1	0	1	0	0	3	0	0	0	0	1
1	18	2	1	0	1	0	0	0	0	1	0	1	0	0	3	0	0	0	0	1
1	17	2	1	0	1	0	0	0	0	1	0	1	0	0	3	0	0	0	0	1
2	16	2	1	0	1	0	0	0	0	1	0	1	0	0	3	0	0	0	0	1
2	15	1	1	0	1	0	0	0	0	1	0	1	0	0	3	0	0	0	0	1
2	15	1	1	0	1	0	0	0	0	1	0	1	0	0	3	0	0	0	0	1
2	14	1	1	0	1	0	0	0	0	1	0	1	0	0	3	0	0	0	0	1
1	13	1	1	0	1	0	0	0	0	1	0	1	0	0	3	0	0	0	0	1
2	19	2	2	1	0	0	0	0	0	1	0	1	0	0	3	0	0	0	0	1
1	18	2	2	1	0	0	0	0	0	1	0	1	0	0	3	0	0	0	0	1
2	17	2	2	1	0	0	0	0	0	1	0	1	0	0	3	0	0	0	0	1
2	14	1	2	1	0	0	0	0	0	1	0	1	0	0	3	0	0	0	0	1
2	18	2	1	1	0	0	0	0	0	1	0	1	0	0	3	0	0	0	0	1
1	18	2	1	1	0	0	0	0	0	1	0	1	0	0	3	0	0	0	0	1
1	17	2	1	1	0	0	0	0	0	1	0	1	0	0	3	0	0	0	0	1
1	17	2	1	1	0	0	0	0	0	1	0	1	0	0	3	0	0	0	0	1
1	17	2	1	1	0	0	0	0	0	1	0	1	0	0	3	0	0	0	0	1
2	16	2	1	1	0	0	0	0	0	1	0	1	0	0	3	0	0	0	0	1
2	15	1	1	1	0	0	0	0	0	1	0	1	0	0	3	0	0	0	0	1
1	15	1	1	1	0	0	0	0	0	1	0	1	0	0	3	0	0	0	0	1
1	14	1	1	1	0	0	0	0	0	1	0	1	0	0	3	0	0	0	0	1
2	13	1	1	1	0	0	0	0	0	1	0	1	0	0	3	0	0	0	0	1
1	16	2	2	0	0	0	0	1	1	0	0	1	0	0	3	0	0	0	0	1
1	14	1	1	0	0	0	1	0	1	0	0	1	0	0	3	0	0	0	0	1
2	19	2	2	0	1	0	0	0	1	0	0	1	0	0	3	0	0	0	0	1
2	17	2	2	0	1	0	0	0	1	0	0	1	0	0	3	0	0	0	0	1
1	17	2	2	0	1	0	0	0	1	0	0	1	0	0	3	0	0	0	0	1
2	19	2	1	0	1	0	0	0	1	0	0	1	0	0	3	0	0	0	0	1
1	16	1	1	0	1	0	0	0	1	0	0	1	0	0	3	0	0	0	0	1
2	19	2	2	1	0	0	0	0	1	0	0	1	0	0	3	0	0	0	0	1
1	18	2	2	1	0	0	0	0	1	0	0	1	0	0	3	0	0	0	0	1
2	16	2	2	1	0	0	0	0	1	0	0	1	0	0	3	0	0	0	0	1
1	18	2	1	1	0	0	0	0	1	0	0	1	0	0	3	0	0	0	0	1
1	13	1	1	0	1	0	0	1	0	0	0	1	0	0	3	0	0	0	0	1
2	16	2	2	1	0	0	0	1	0	0	0	1	0	0	3	0	0	0	0	1
1	19	2	1	1	0	0	0	1	0	0	0	1	0	0	3	0	0	0	0	1
2	15	1	2	0	1	0	1	0	0	0	0	1	0	0	3	0	0	0	0	1
1	15	1	2	0	1	0	1	0	0	0	0	1	0	0	3	0	0	0	0	1
1	15	1	2	0	1	0	1	0	0	0	0	1	0	0	3	0	0	0	0	1
2	13	1	2	0	1	0	1	0	0	0	0	1	0	0	3	0	0	0	0	1
1	19	2	1	0	1	0	1	0	0	0	0	1	0	0	3	0	0	0	0	1
1	18	2	1	0	1	0	1	0	0	0	0	1	0	0	3	0	0	0	0	1
2	17	2	1	0	1	0	1	0	0	0	0	1	0	0	3	0	0	0	0	1
1	16	2	1	0	1	0	1	0	0	0	0	1	0	0	3	0	0	0	0	1
2	15	1	1	0	1	0	1	0	0	0	0	1	0	0	3	0	0	0	0	1
1	14	1	1	0	1	0	1	0	0	0	0	1	0	0	3	0	0	0	0	1
2	17	2	2	1	0	0	1	0	0	0	0	1	0	0	3	0	0	0	0	1
2	16	2	2	1	0	0	1	0	0	0	0	1	0	0	3	0	0	0	0	1
1	16	2	2	1	0	0	1	0	0	0	0	1	0	0	3	0	0	0	0	1
2	18	2	1	1	0	0	1	0	0	0	0	1	0	0	3	0	0	0	0	1
2	17	2	1	1	0	0	1	0	0	0	0	1	0	0	3	0	0	0	0	1
1	17	2	1	1	0	0	1	0	0	0	0	1	0	0	3	0	0	0	0	1
1	17	2	1	1	0	0	1	0	0	0	0	1	0	0	3	0	0	0	0	1
2	14	1	1	1	0	0	1	0	0	0	0	1	0	0	3	0	0	0	0	1
2	14	1	1	1	0	0	1	0	0	0	0	1	0	0	3	0	0	0	0	1
1	13	1	1	1	0	0	1	0	0	0	0	1	0	0	3	0	0	0	0	1
1	17	2	2	1	0	1	0	0	0	0	0	1	0	0	3	0	0	0	0	1
1	14	1	2	1	1	0	0	0	0	0	0	1	0	0	3	0	0	0	0	1
1	18	2	1	1	1	0	0	0	0	0	0	1	0	0	3	0	0	0	0	1
1	16	2	1	1	1	0	0	0	0	0	0	1	0	0	3	0	0	0	0	1
2	15	1	1	1	1	0	0	0	0	0	0	1	0	0	3	0	0	0	0	1
1	14	1	1	1	1	0	0	0	0	0	0	1	0	0	3	0	0	0	0	1
1	13	1	1	1	1	0	0	0	0	0	0	1	0	0	3	0	0	0	0	1
1	13	1	1	1	1	0	0	0	0	0	0	1	0	0	3	0	0	0	0	1
1	15	1	2	0	0	0	1	0	0	1	1	0	0	0	3	0	0	0	0	1
2	18	2	1	0	0	0	1	0	0	1	1	0	0	0	3	0	0	0	0	1
2	15	1	1	0	0	0	1	0	0	1	1	0	0	0	3	0	0	0	0	1
1	14	1	1	0	0	0	1	0	0	1	1	0	0	0	3	0	0	0	0	1
2	18	2	1	0	1	0	0	0	0	1	1	0	0	0	3	0	0	0	0	1
2	17	2	2	1	0	0	0	0	0	1	1	0	0	0	3	0	0	0	0	1
1	15	1	2	1	0	0	0	0	0	1	1	0	0	0	3	0	0	0	0	1
2	16	2	1	1	0	0	0	0	0	1	1	0	0	0	3	0	0	0	0	1
2	16	2	1	1	0	0	0	0	0	1	1	0	0	0	3	0	0	0	0	1
2	13	1	1	1	0	0	0	0	0	1	1	0	0	0	3	0	0	0	0	1
2	16	2	2	0	0	0	1	0	1	0	1	0	0	0	3	0	0	0	0	1
2	17	2	1	0	0	0	1	0	1	0	1	0	0	0	3	0	0	0	0	1
2	16	1	1	0	0	0	1	0	1	0	1	0	0	0	3	0	0	0	0	1
2	13	1	2	0	1	0	0	0	1	0	1	0	0	0	3	0	0	0	0	1
1	15	1	2	1	0	0	0	0	1	0	1	0	0	0	3	0	0	0	0	1
1	16	2	1	1	0	0	0	0	1	0	1	0	0	0	3	0	0	0	0	1
1	14	1	1	1	0	0	0	0	1	0	1	0	0	0	3	0	0	0	0	1
1	15	1	2	0	1	0	0	1	0	0	1	0	0	0	3	0	0	0	0	1
1	16	2	1	1	0	0	0	1	0	0	1	0	0	0	3	0	0	0	0	1
2	13	1	1	1	0	0	0	1	0	0	1	0	0	0	3	0	0	0	0	1
2	17	2	1	1	0	0	1	0	0	0	1	0	0	0	3	0	0	0	0	1
2	13	1	2	0	1	1	0	0	0	0	1	0	0	0	3	0	0	0	0	1
2	16	2	1	1	0	1	0	0	0	0	1	0	0	0	3	0	0	0	0	1
2	17	2	2	1	1	0	0	0	0	0	1	0	0	0	3	0	0	0	0	1
2	14	1	2	1	1	0	0	0	0	0	1	0	0	0	3	0	0	0	0	1
1	14	1	2	1	1	0	0	0	0	0	1	0	0	0	3	0	0	0	0	1
1	18	2	1	1	1	0	0	0	0	0	1	0	0	0	3	0	0	0	0	1
2	16	2	1	1	1	0	0	0	0	0	1	0	0	0	3	0	0	0	0	1
2	15	1	1	1	1	0	0	0	0	0	1	0	0	0	3	0	0	0	0	1
1	15	1	1	1	1	0	0	0	0	0	1	0	0	0	3	0	0	0	0	1
1	14	1	2	0	0	0	0	1	1	1	0	0	0	0	3	0	0	0	0	1
2	19	2	2	0	0	0	1	0	1	1	0	0	0	0	3	0	0	0	0	1
2	15	1	2	0	0	0	1	0	1	1	0	0	0	0	3	0	0	0	0	1
1	14	1	2	0	0	0	1	0	1	1	0	0	0	0	3	0	0	0	0	1
1	14	1	2	0	0	0	1	0	1	1	0	0	0	0	3	0	0	0	0	1
1	10	1	2	0	0	0	1	0	1	1	0	0	0	0	3	0	0	0	0	1
2	19	2	1	0	0	0	1	0	1	1	0	0	0	0	3	0	0	0	0	1
2	18	2	1	0	0	0	1	0	1	1	0	0	0	0	3	0	0	0	0	1
2	18	2	1	0	0	0	1	0	1	1	0	0	0	0	3	0	0	0	0	1
2	17	2	1	0	0	0	1	0	1	1	0	0	0	0	3	0	0	0	0	1
2	14	1	1	0	0	0	1	0	1	1	0	0	0	0	3	0	0	0	0	1
1	13	1	2	0	0	1	0	0	1	1	0	0	0	0	3	0	0	0	0	1
2	15	1	2	0	1	0	0	0	1	1	0	0	0	0	3	0	0	0	0	1
2	13	1	2	0	1	0	0	0	1	1	0	0	0	0	3	0	0	0	0	1
1	13	1	2	0	1	0	0	0	1	1	0	0	0	0	3	0	0	0	0	1
2	17	2	1	0	1	0	0	0	1	1	0	0	0	0	3	0	0	0	0	1
2	16	2	1	0	1	0	0	0	1	1	0	0	0	0	3	0	0	0	0	1
2	15	1	1	0	1	0	0	0	1	1	0	0	0	0	3	0	0	0	0	1
2	19	2	2	1	0	0	0	0	1	1	0	0	0	0	3	0	0	0	0	1
2	18	2	2	1	0	0	0	0	1	1	0	0	0	0	3	0	0	0	0	1
2	17	2	2	1	0	0	0	0	1	1	0	0	0	0	3	0	0	0	0	1
2	17	2	2	1	0	0	0	0	1	1	0	0	0	0	3	0	0	0	0	1
2	17	2	2	1	0	0	0	0	1	1	0	0	0	0	3	0	0	0	0	1
2	16	2	2	1	0	0	0	0	1	1	0	0	0	0	3	0	0	0	0	1
1	16	2	2	1	0	0	0	0	1	1	0	0	0	0	3	0	0	0	0	1
1	15	2	2	1	0	0	0	0	1	1	0	0	0	0	3	0	0	0	0	1
2	16	1	2	1	0	0	0	0	1	1	0	0	0	0	3	0	0	0	0	1
2	15	1	2	1	0	0	0	0	1	1	0	0	0	0	3	0	0	0	0	1
1	15	1	2	1	0	0	0	0	1	1	0	0	0	0	3	0	0	0	0	1
1	14	1	2	1	0	0	0	0	1	1	0	0	0	0	3	0	0	0	0	1
1	14	1	2	1	0	0	0	0	1	1	0	0	0	0	3	0	0	0	0	1
1	13	1	2	1	0	0	0	0	1	1	0	0	0	0	3	0	0	0	0	1
1	13	1	2	1	0	0	0	0	1	1	0	0	0	0	3	0	0	0	0	1
2	19	2	1	1	0	0	0	0	1	1	0	0	0	0	3	0	0	0	0	1
2	19	2	1	1	0	0	0	0	1	1	0	0	0	0	3	0	0	0	0	1
2	17	2	1	1	0	0	0	0	1	1	0	0	0	0	3	0	0	0	0	1
2	17	2	1	1	0	0	0	0	1	1	0	0	0	0	3	0	0	0	0	1
2	17	2	1	1	0	0	0	0	1	1	0	0	0	0	3	0	0	0	0	1
2	17	2	1	1	0	0	0	0	1	1	0	0	0	0	3	0	0	0	0	1
1	17	2	1	1	0	0	0	0	1	1	0	0	0	0	3	0	0	0	0	1
1	15	1	1	1	0	0	0	0	1	1	0	0	0	0	3	0	0	0	0	1
2	14	1	1	1	0	0	0	0	1	1	0	0	0	0	3	0	0	0	0	1
2	13	1	1	1	0	0	0	0	1	1	0	0	0	0	3	0	0	0	0	1
2	18	2	1	0	0	0	1	1	0	1	0	0	0	0	3	0	0	0	0	1
2	15	1	1	0	0	0	1	1	0	1	0	0	0	0	3	0	0	0	0	1
2	14	1	1	0	0	0	1	1	0	1	0	0	0	0	3	0	0	0	0	1
2	15	1	2	0	1	0	0	1	0	1	0	0	0	0	3	0	0	0	0	1
2	18	2	2	1	0	0	0	1	0	1	0	0	0	0	3	0	0	0	0	1
1	17	2	2	1	0	0	0	1	0	1	0	0	0	0	3	0	0	0	0	1
2	16	1	2	1	0	0	0	1	0	1	0	0	0	0	3	0	0	0	0	1
2	18	2	1	1	0	0	0	1	0	1	0	0	0	0	3	0	0	0	0	1
2	15	2	1	1	0	0	0	1	0	1	0	0	0	0	3	0	0	0	0	1
1	16	1	1	1	0	0	0	1	0	1	0	0	0	0	3	0	0	0	0	1
1	14	1	1	1	0	0	0	1	0	1	0	0	0	0	3	0	0	0	0	1
1	18	2	2	0	1	0	1	0	0	1	0	0	0	0	3	0	0	0	0	1
1	15	1	2	0	1	0	1	0	0	1	0	0	0	0	3	0	0	0	0	1
1	15	1	2	0	1	0	1	0	0	1	0	0	0	0	3	0	0	0	0	1
2	14	1	2	0	1	0	1	0	0	1	0	0	0	0	3	0	0	0	0	1
2	14	1	2	0	1	0	1	0	0	1	0	0	0	0	3	0	0	0	0	1
2	18	2	1	0	1	0	1	0	0	1	0	0	0	0	3	0	0	0	0	1
2	18	2	1	0	1	0	1	0	0	1	0	0	0	0	3	0	0	0	0	1
2	19	2	2	1	0	0	1	0	0	1	0	0	0	0	3	0	0	0	0	1
1	17	2	2	1	0	0	1	0	0	1	0	0	0	0	3	0	0	0	0	1
2	16	2	2	1	0	0	1	0	0	1	0	0	0	0	3	0	0	0	0	1
2	15	1	2	1	0	0	1	0	0	1	0	0	0	0	3	0	0	0	0	1
1	15	1	2	1	0	0	1	0	0	1	0	0	0	0	3	0	0	0	0	1
2	14	1	2	1	0	0	1	0	0	1	0	0	0	0	3	0	0	0	0	1
2	14	1	2	1	0	0	1	0	0	1	0	0	0	0	3	0	0	0	0	1
1	14	1	2	1	0	0	1	0	0	1	0	0	0	0	3	0	0	0	0	1
2	13	1	2	1	0	0	1	0	0	1	0	0	0	0	3	0	0	0	0	1
1	13	1	2	1	0	0	1	0	0	1	0	0	0	0	3	0	0	0	0	1
2	19	2	1	1	0	0	1	0	0	1	0	0	0	0	3	0	0	0	0	1
2	18	2	1	1	0	0	1	0	0	1	0	0	0	0	3	0	0	0	0	1
2	18	2	1	1	0	0	1	0	0	1	0	0	0	0	3	0	0	0	0	1
2	17	2	1	1	0	0	1	0	0	1	0	0	0	0	3	0	0	0	0	1
2	16	2	1	1	0	0	1	0	0	1	0	0	0	0	3	0	0	0	0	1
2	16	2	1	1	0	0	1	0	0	1	0	0	0	0	3	0	0	0	0	1
2	16	1	1	1	0	0	1	0	0	1	0	0	0	0	3	0	0	0	0	1
2	14	1	1	1	0	0	1	0	0	1	0	0	0	0	3	0	0	0	0	1
1	14	1	1	1	0	0	1	0	0	1	0	0	0	0	3	0	0	0	0	1
2	13	1	1	1	0	0	1	0	0	1	0	0	0	0	3	0	0	0	0	1
2	13	1	1	1	0	0	1	0	0	1	0	0	0	0	3	0	0	0	0	1
1	16	2	2	1	0	1	0	0	0	1	0	0	0	0	3	0	0	0	0	1
2	14	1	2	1	0	1	0	0	0	1	0	0	0	0	3	0	0	0	0	1
2	12	1	2	1	0	1	0	0	0	1	0	0	0	0	3	0	0	0	0	1
2	17	2	1	1	0	1	0	0	0	1	0	0	0	0	3	0	0	0	0	1
2	16	2	1	1	0	1	0	0	0	1	0	0	0	0	3	0	0	0	0	1
2	16	1	1	1	0	1	0	0	0	1	0	0	0	0	3	0	0	0	0	1
2	16	2	2	1	1	0	0	0	0	1	0	0	0	0	3	0	0	0	0	1
2	16	2	2	1	1	0	0	0	0	1	0	0	0	0	3	0	0	0	0	1
1	16	2	2	1	1	0	0	0	0	1	0	0	0	0	3	0	0	0	0	1
1	15	1	2	1	1	0	0	0	0	1	0	0	0	0	3	0	0	0	0	1
1	15	1	2	1	1	0	0	0	0	1	0	0	0	0	3	0	0	0	0	1
2	14	1	2	1	1	0	0	0	0	1	0	0	0	0	3	0	0	0	0	1
2	13	1	2	1	1	0	0	0	0	1	0	0	0	0	3	0	0	0	0	1
1	13	1	2	1	1	0	0	0	0	1	0	0	0	0	3	0	0	0	0	1
1	18	2	1	1	1	0	0	0	0	1	0	0	0	0	3	0	0	0	0	1
1	17	2	1	1	1	0	0	0	0	1	0	0	0	0	3	0	0	0	0	1
1	17	2	1	1	1	0	0	0	0	1	0	0	0	0	3	0	0	0	0	1
1	17	2	1	1	1	0	0	0	0	1	0	0	0	0	3	0	0	0	0	1
1	16	2	1	1	1	0	0	0	0	1	0	0	0	0	3	0	0	0	0	1
1	16	2	1	1	1	0	0	0	0	1	0	0	0	0	3	0	0	0	0	1
2	15	1	1	1	1	0	0	0	0	1	0	0	0	0	3	0	0	0	0	1
2	14	1	1	1	1	0	0	0	0	1	0	0	0	0	3	0	0	0	0	1
2	14	1	1	1	1	0	0	0	0	1	0	0	0	0	3	0	0	0	0	1
1	13	1	1	1	1	0	0	0	0	1	0	0	0	0	3	0	0	0	0	1
1	16	2	1	1	0	0	0	1	1	0	0	0	0	0	3	0	0	0	0	1
2	14	1	1	1	0	0	0	1	1	0	0	0	0	0	3	0	0	0	0	1
1	14	1	1	1	0	0	0	1	1	0	0	0	0	0	3	0	0	0	0	1
2	18	2	1	0	1	0	1	0	1	0	0	0	0	0	3	0	0	0	0	1
1	16	2	1	0	1	0	1	0	1	0	0	0	0	0	3	0	0	0	0	1
2	20	2	2	1	0	0	1	0	1	0	0	0	0	0	3	0	0	0	0	1
1	19	2	2	1	0	0	1	0	1	0	0	0	0	0	3	0	0	0	0	1
1	17	2	2	1	0	0	1	0	1	0	0	0	0	0	3	0	0	0	0	1
1	17	2	2	1	0	0	1	0	1	0	0	0	0	0	3	0	0	0	0	1
2	16	2	2	1	0	0	1	0	1	0	0	0	0	0	3	0	0	0	0	1
2	15	1	2	1	0	0	1	0	1	0	0	0	0	0	3	0	0	0	0	1
1	13	1	2	1	0	0	1	0	1	0	0	0	0	0	3	0	0	0	0	1
2	18	2	1	1	0	0	1	0	1	0	0	0	0	0	3	0	0	0	0	1
1	16	2	1	1	0	0	1	0	1	0	0	0	0	0	3	0	0	0	0	1
1	15	1	1	1	0	0	1	0	1	0	0	0	0	0	3	0	0	0	0	1
2	17	2	2	1	0	1	0	0	1	0	0	0	0	0	3	0	0	0	0	1
2	17	2	2	1	0	1	0	0	1	0	0	0	0	0	3	0	0	0	0	1
1	17	2	2	1	0	1	0	0	1	0	0	0	0	0	3	0	0	0	0	1
1	14	1	1	1	0	1	0	0	1	0	0	0	0	0	3	0	0	0	0	1
2	13	1	1	1	0	1	0	0	1	0	0	0	0	0	3	0	0	0	0	1
1	19	2	2	1	1	0	0	0	1	0	0	0	0	0	3	0	0	0	0	1
1	17	2	2	1	1	0	0	0	1	0	0	0	0	0	3	0	0	0	0	1
1	16	2	2	1	1	0	0	0	1	0	0	0	0	0	3	0	0	0	0	1
1	15	1	2	1	1	0	0	0	1	0	0	0	0	0	3	0	0	0	0	1
2	18	2	1	1	1	0	0	0	1	0	0	0	0	0	3	0	0	0	0	1
1	18	2	1	1	1	0	0	0	1	0	0	0	0	0	3	0	0	0	0	1
2	17	2	1	1	1	0	0	0	1	0	0	0	0	0	3	0	0	0	0	1
2	14	1	1	1	1	0	0	0	1	0	0	0	0	0	3	0	0	0	0	1
2	19	2	1	0	1	0	1	1	0	0	0	0	0	0	3	0	0	0	0	1
2	15	2	2	1	0	0	1	1	0	0	0	0	0	0	3	0	0	0	0	1
2	14	1	1	1	0	0	1	1	0	0	0	0	0	0	3	0	0	0	0	1
2	14	1	1	1	0	0	1	1	0	0	0	0	0	0	3	0	0	0	0	1
1	14	1	1	1	0	0	1	1	0	0	0	0	0	0	3	0	0	0	0	1
2	13	1	1	1	0	0	1	1	0	0	0	0	0	0	3	0	0	0	0	1
1	13	1	1	1	0	0	1	1	0	0	0	0	0	0	3	0	0	0	0	1
1	16	2	2	1	0	1	0	1	0	0	0	0	0	0	3	0	0	0	0	1
2	14	1	2	1	0	1	0	1	0	0	0	0	0	0	3	0	0	0	0	1
1	14	1	1	1	1	0	0	1	0	0	0	0	0	0	3	0	0	0	0	1
1	14	1	1	0	1	1	1	0	0	0	0	0	0	0	3	0	0	0	0	1
2	17	2	2	1	1	0	1	0	0	0	0	0	0	0	3	0	0	0	0	1
2	15	1	2	1	1	0	1	0	0	0	0	0	0	0	3	0	0	0	0	1
1	14	1	1	1	1	0	1	0	0	0	0	0	0	0	3	0	0	0	0	1
2	13	1	1	1	1	0	1	0	0	0	0	0	0	0	3	0	0	0	0	1
2	13	1	1	1	1	0	1	0	0	0	0	0	0	0	3	0	0	0	0	1
2	16	2	2	1	1	1	0	0	0	0	0	0	0	0	3	0	0	0	0	1
1	14	1	2	1	1	1	0	0	0	0	0	0	0	0	3	0	0	0	0	1
2	14	1	2	0	0	0	0	0	0	0	0	1	0	1	2	0	0	0	0	1
1	13	1	2	0	0	0	0	0	0	0	1	0	0	1	2	0	0	0	0	1
1	17	2	1	0	0	0	0	0	0	1	0	0	0	1	2	0	0	0	0	1
1	15	1	1	0	0	0	1	0	0	0	0	0	0	1	2	0	0	0	0	1
2	15	1	2	0	1	0	0	0	0	0	0	0	0	1	2	0	0	0	0	1
1	19	2	2	1	0	0	0	0	0	0	0	0	0	1	2	0	0	0	0	1
2	15	1	2	1	0	0	0	0	0	0	0	0	0	1	2	0	0	0	0	1
1	18	2	1	1	0	0	0	0	0	0	0	0	0	1	2	0	0	0	0	1
2	16	2	1	1	0	0	0	0	0	0	0	0	0	1	2	0	0	0	0	1
2	15	1	1	1	0	0	0	0	0	0	0	0	0	1	2	0	0	0	0	1
2	15	1	1	0	0	0	0	0	0	0	0	1	1	0	2	0	0	0	0	1
1	17	2	2	0	0	0	0	0	0	0	1	0	1	0	2	0	0	0	0	1
2	15	1	2	0	0	0	0	0	1	0	0	0	1	0	2	0	0	0	0	1
1	14	1	2	0	0	0	1	0	0	0	0	0	1	0	2	0	0	0	0	1
1	14	1	1	1	0	0	0	0	0	0	0	0	1	0	2	0	0	0	0	1
2	15	1	2	0	0	0	0	0	0	0	1	1	0	0	2	0	0	0	0	1
1	17	2	1	0	0	0	0	0	0	0	1	1	0	0	2	0	0	0	0	1
1	15	1	1	0	0	0	0	0	0	0	1	1	0	0	2	0	0	0	0	1
2	17	2	2	0	0	0	0	0	0	1	0	1	0	0	2	0	0	0	0	1
1	17	2	2	0	0	0	0	0	0	1	0	1	0	0	2	0	0	0	0	1
1	16	2	2	0	0	0	0	0	0	1	0	1	0	0	2	0	0	0	0	1
1	16	1	2	0	0	0	0	0	0	1	0	1	0	0	2	0	0	0	0	1
2	15	1	2	0	0	0	0	0	0	1	0	1	0	0	2	0	0	0	0	1
1	15	1	2	0	0	0	0	0	0	1	0	1	0	0	2	0	0	0	0	1
2	14	1	2	0	0	0	0	0	0	1	0	1	0	0	2	0	0	0	0	1
2	14	1	2	0	0	0	0	0	0	1	0	1	0	0	2	0	0	0	0	1
1	14	1	2	0	0	0	0	0	0	1	0	1	0	0	2	0	0	0	0	1
1	14	1	2	0	0	0	0	0	0	1	0	1	0	0	2	0	0	0	0	1
1	13	1	2	0	0	0	0	0	0	1	0	1	0	0	2	0	0	0	0	1
2	19	2	1	0	0	0	0	0	0	1	0	1	0	0	2	0	0	0	0	1
2	18	2	1	0	0	0	0	0	0	1	0	1	0	0	2	0	0	0	0	1
1	16	2	1	0	0	0	0	0	0	1	0	1	0	0	2	0	0	0	0	1
2	13	1	1	0	0	0	0	0	0	1	0	1	0	0	2	0	0	0	0	1
1	13	1	1	0	0	0	0	0	0	1	0	1	0	0	2	0	0	0	0	1
2	16	1	1	0	0	0	0	0	1	0	0	1	0	0	2	0	0	0	0	1
2	14	1	1	0	0	0	0	0	1	0	0	1	0	0	2	0	0	0	0	1
2	16	2	1	0	0	0	0	1	0	0	0	1	0	0	2	0	0	0	0	1
1	16	2	2	0	0	0	1	0	0	0	0	1	0	0	2	0	0	0	0	1
2	15	1	2	0	0	0	1	0	0	0	0	1	0	0	2	0	0	0	0	1
2	14	1	2	0	0	0	1	0	0	0	0	1	0	0	2	0	0	0	0	1
2	17	2	1	0	0	0	1	0	0	0	0	1	0	0	2	0	0	0	0	1
1	17	2	1	0	0	0	1	0	0	0	0	1	0	0	2	0	0	0	0	1
2	19	2	2	0	1	0	0	0	0	0	0	1	0	0	2	0	0	0	0	1
2	19	2	2	0	1	0	0	0	0	0	0	1	0	0	2	0	0	0	0	1
2	17	2	2	0	1	0	0	0	0	0	0	1	0	0	2	0	0	0	0	1
2	16	1	2	0	1	0	0	0	0	0	0	1	0	0	2	0	0	0	0	1
2	15	1	2	0	1	0	0	0	0	0	0	1	0	0	2	0	0	0	0	1
2	15	1	2	0	1	0	0	0	0	0	0	1	0	0	2	0	0	0	0	1
1	15	1	2	0	1	0	0	0	0	0	0	1	0	0	2	0	0	0	0	1
1	18	2	1	0	1	0	0	0	0	0	0	1	0	0	2	0	0	0	0	1
1	16	2	1	0	1	0	0	0	0	0	0	1	0	0	2	0	0	0	0	1
1	18	2	2	1	0	0	0	0	0	0	0	1	0	0	2	0	0	0	0	1
2	16	2	2	1	0	0	0	0	0	0	0	1	0	0	2	0	0	0	0	1
1	16	2	2	1	0	0	0	0	0	0	0	1	0	0	2	0	0	0	0	1
1	16	1	2	1	0	0	0	0	0	0	0	1	0	0	2	0	0	0	0	1
2	14	1	2	1	0	0	0	0	0	0	0	1	0	0	2	0	0	0	0	1
2	13	1	2	1	0	0	0	0	0	0	0	1	0	0	2	0	0	0	0	1
1	13	1	2	1	0	0	0	0	0	0	0	1	0	0	2	0	0	0	0	1
1	19	2	1	1	0	0	0	0	0	0	0	1	0	0	2	0	0	0	0	1
1	19	2	1	1	0	0	0	0	0	0	0	1	0	0	2	0	0	0	0	1
2	18	2	1	1	0	0	0	0	0	0	0	1	0	0	2	0	0	0	0	1
1	18	2	1	1	0	0	0	0	0	0	0	1	0	0	2	0	0	0	0	1
1	17	2	1	1	0	0	0	0	0	0	0	1	0	0	2	0	0	0	0	1
1	17	2	1	1	0	0	0	0	0	0	0	1	0	0	2	0	0	0	0	1
2	15	1	1	1	0	0	0	0	0	0	0	1	0	0	2	0	0	0	0	1
2	13	1	2	0	0	0	0	0	0	1	1	0	0	0	2	0	0	0	0	1
1	14	1	1	0	0	0	0	0	0	1	1	0	0	0	2	0	0	0	0	1
2	14	1	2	0	0	0	0	0	1	0	1	0	0	0	2	0	0	0	0	1
2	14	1	2	0	0	0	0	0	1	0	1	0	0	0	2	0	0	0	0	1
2	17	2	1	0	0	0	0	0	1	0	1	0	0	0	2	0	0	0	0	1
2	15	1	1	0	0	0	1	0	0	0	1	0	0	0	2	0	0	0	0	1
2	14	1	1	0	0	0	1	0	0	0	1	0	0	0	2	0	0	0	0	1
1	14	1	2	0	1	0	0	0	0	0	1	0	0	0	2	0	0	0	0	1
2	19	2	1	1	0	0	0	0	0	0	1	0	0	0	2	0	0	0	0	1
1	17	2	1	1	0	0	0	0	0	0	1	0	0	0	2	0	0	0	0	1
2	14	1	1	1	0	0	0	0	0	0	1	0	0	0	2	0	0	0	0	1
2	14	1	2	0	0	0	0	0	1	1	0	0	0	0	2	0	0	0	0	1
1	14	1	2	0	0	0	0	0	1	1	0	0	0	0	2	0	0	0	0	1
1	13	1	2	0	0	0	0	0	1	1	0	0	0	0	2	0	0	0	0	1
2	18	2	1	0	0	0	0	0	1	1	0	0	0	0	2	0	0	0	0	1
2	17	2	1	0	0	0	0	0	1	1	0	0	0	0	2	0	0	0	0	1
2	17	2	1	0	0	0	0	0	1	1	0	0	0	0	2	0	0	0	0	1
2	17	2	1	0	0	0	0	0	1	1	0	0	0	0	2	0	0	0	0	1
1	17	2	1	0	0	0	0	0	1	1	0	0	0	0	2	0	0	0	0	1
1	17	2	1	0	0	0	0	0	1	1	0	0	0	0	2	0	0	0	0	1
2	15	1	1	0	0	0	0	0	1	1	0	0	0	0	2	0	0	0	0	1
1	15	1	1	0	0	0	0	0	1	1	0	0	0	0	2	0	0	0	0	1
2	13	1	1	0	0	0	0	0	1	1	0	0	0	0	2	0	0	0	0	1
2	13	1	2	0	0	0	0	1	0	1	0	0	0	0	2	0	0	0	0	1
2	18	2	2	0	0	0	1	0	0	1	0	0	0	0	2	0	0	0	0	1
2	16	2	2	0	0	0	1	0	0	1	0	0	0	0	2	0	0	0	0	1
1	16	2	2	0	0	0	1	0	0	1	0	0	0	0	2	0	0	0	0	1
2	15	1	2	0	0	0	1	0	0	1	0	0	0	0	2	0	0	0	0	1
2	15	1	2	0	0	0	1	0	0	1	0	0	0	0	2	0	0	0	0	1
1	15	1	2	0	0	0	1	0	0	1	0	0	0	0	2	0	0	0	0	1
2	14	1	2	0	0	0	1	0	0	1	0	0	0	0	2	0	0	0	0	1
2	14	1	2	0	0	0	1	0	0	1	0	0	0	0	2	0	0	0	0	1
2	14	1	2	0	0	0	1	0	0	1	0	0	0	0	2	0	0	0	0	1
2	14	1	2	0	0	0	1	0	0	1	0	0	0	0	2	0	0	0	0	1
2	14	1	2	0	0	0	1	0	0	1	0	0	0	0	2	0	0	0	0	1
1	14	1	2	0	0	0	1	0	0	1	0	0	0	0	2	0	0	0	0	1
2	13	1	2	0	0	0	1	0	0	1	0	0	0	0	2	0	0	0	0	1
2	18	2	1	0	0	0	1	0	0	1	0	0	0	0	2	0	0	0	0	1
2	17	2	1	0	0	0	1	0	0	1	0	0	0	0	2	0	0	0	0	1
2	17	2	1	0	0	0	1	0	0	1	0	0	0	0	2	0	0	0	0	1
1	17	2	1	0	0	0	1	0	0	1	0	0	0	0	2	0	0	0	0	1
1	16	2	1	0	0	0	1	0	0	1	0	0	0	0	2	0	0	0	0	1
2	16	1	1	0	0	0	1	0	0	1	0	0	0	0	2	0	0	0	0	1
1	16	1	1	0	0	0	1	0	0	1	0	0	0	0	2	0	0	0	0	1
2	15	1	1	0	0	0	1	0	0	1	0	0	0	0	2	0	0	0	0	1
2	15	1	1	0	0	0	1	0	0	1	0	0	0	0	2	0	0	0	0	1
2	15	1	2	0	1	0	0	0	0	1	0	0	0	0	2	0	0	0	0	1
2	14	1	2	0	1	0	0	0	0	1	0	0	0	0	2	0	0	0	0	1
2	14	1	2	0	1	0	0	0	0	1	0	0	0	0	2	0	0	0	0	1
2	18	2	1	0	1	0	0	0	0	1	0	0	0	0	2	0	0	0	0	1
2	18	2	1	0	1	0	0	0	0	1	0	0	0	0	2	0	0	0	0	1
1	18	2	1	0	1	0	0	0	0	1	0	0	0	0	2	0	0	0	0	1
1	18	2	1	0	1	0	0	0	0	1	0	0	0	0	2	0	0	0	0	1
1	18	2	1	0	1	0	0	0	0	1	0	0	0	0	2	0	0	0	0	1
2	17	2	1	0	1	0	0	0	0	1	0	0	0	0	2	0	0	0	0	1
2	17	2	1	0	1	0	0	0	0	1	0	0	0	0	2	0	0	0	0	1
2	16	2	1	0	1	0	0	0	0	1	0	0	0	0	2	0	0	0	0	1
1	15	1	1	0	1	0	0	0	0	1	0	0	0	0	2	0	0	0	0	1
1	15	1	1	0	1	0	0	0	0	1	0	0	0	0	2	0	0	0	0	1
2	13	1	1	0	1	0	0	0	0	1	0	0	0	0	2	0	0	0	0	1
2	18	2	2	1	0	0	0	0	0	1	0	0	0	0	2	0	0	0	0	1
2	17	2	2	1	0	0	0	0	0	1	0	0	0	0	2	0	0	0	0	1
2	17	2	2	1	0	0	0	0	0	1	0	0	0	0	2	0	0	0	0	1
1	17	2	2	1	0	0	0	0	0	1	0	0	0	0	2	0	0	0	0	1
2	16	2	2	1	0	0	0	0	0	1	0	0	0	0	2	0	0	0	0	1
1	16	2	2	1	0	0	0	0	0	1	0	0	0	0	2	0	0	0	0	1
2	16	1	2	1	0	0	0	0	0	1	0	0	0	0	2	0	0	0	0	1
2	15	1	2	1	0	0	0	0	0	1	0	0	0	0	2	0	0	0	0	1
2	14	1	2	1	0	0	0	0	0	1	0	0	0	0	2	0	0	0	0	1
2	14	1	2	1	0	0	0	0	0	1	0	0	0	0	2	0	0	0	0	1
2	14	1	2	1	0	0	0	0	0	1	0	0	0	0	2	0	0	0	0	1
1	14	1	2	1	0	0	0	0	0	1	0	0	0	0	2	0	0	0	0	1
2	13	1	2	1	0	0	0	0	0	1	0	0	0	0	2	0	0	0	0	1
1	13	1	2	1	0	0	0	0	0	1	0	0	0	0	2	0	0	0	0	1
1	19	2	1	1	0	0	0	0	0	1	0	0	0	0	2	0	0	0	0	1
1	18	2	1	1	0	0	0	0	0	1	0	0	0	0	2	0	0	0	0	1
2	17	2	1	1	0	0	0	0	0	1	0	0	0	0	2	0	0	0	0	1
2	17	2	1	1	0	0	0	0	0	1	0	0	0	0	2	0	0	0	0	1
1	17	2	1	1	0	0	0	0	0	1	0	0	0	0	2	0	0	0	0	1
1	16	2	1	1	0	0	0	0	0	1	0	0	0	0	2	0	0	0	0	1
2	15	2	1	1	0	0	0	0	0	1	0	0	0	0	2	0	0	0	0	1
2	16	1	1	1	0	0	0	0	0	1	0	0	0	0	2	0	0	0	0	1
2	15	1	1	1	0	0	0	0	0	1	0	0	0	0	2	0	0	0	0	1
2	15	1	1	1	0	0	0	0	0	1	0	0	0	0	2	0	0	0	0	1
2	15	1	1	1	0	0	0	0	0	1	0	0	0	0	2	0	0	0	0	1
1	15	1	1	1	0	0	0	0	0	1	0	0	0	0	2	0	0	0	0	1
1	15	1	1	1	0	0	0	0	0	1	0	0	0	0	2	0	0	0	0	1
1	15	1	1	1	0	0	0	0	0	1	0	0	0	0	2	0	0	0	0	1
1	15	1	1	1	0	0	0	0	0	1	0	0	0	0	2	0	0	0	0	1
2	14	1	1	1	0	0	0	0	0	1	0	0	0	0	2	0	0	0	0	1
1	14	1	1	1	0	0	0	0	0	1	0	0	0	0	2	0	0	0	0	1
2	13	1	1	1	0	0	0	0	0	1	0	0	0	0	2	0	0	0	0	1
2	13	1	1	1	0	0	0	0	0	1	0	0	0	0	2	0	0	0	0	1
1	13	1	1	1	0	0	0	0	0	1	0	0	0	0	2	0	0	0	0	1
2	14	1	2	0	0	0	0	1	1	0	0	0	0	0	2	0	0	0	0	1
2	16	1	1	0	0	0	0	1	1	0	0	0	0	0	2	0	0	0	0	1
2	15	1	2	0	0	0	1	0	1	0	0	0	0	0	2	0	0	0	0	1
2	15	1	2	0	0	0	1	0	1	0	0	0	0	0	2	0	0	0	0	1
2	14	1	2	0	0	0	1	0	1	0	0	0	0	0	2	0	0	0	0	1
2	14	1	2	0	0	0	1	0	1	0	0	0	0	0	2	0	0	0	0	1
2	14	1	2	0	0	0	1	0	1	0	0	0	0	0	2	0	0	0	0	1
1	13	1	2	0	0	0	1	0	1	0	0	0	0	0	2	0	0	0	0	1
1	13	1	2	0	0	0	1	0	1	0	0	0	0	0	2	0	0	0	0	1
2	19	2	1	0	0	0	1	0	1	0	0	0	0	0	2	0	0	0	0	1
2	18	2	1	0	0	0	1	0	1	0	0	0	0	0	2	0	0	0	0	1
2	18	2	1	0	0	0	1	0	1	0	0	0	0	0	2	0	0	0	0	1
1	18	2	1	0	0	0	1	0	1	0	0	0	0	0	2	0	0	0	0	1
2	16	2	1	0	0	0	1	0	1	0	0	0	0	0	2	0	0	0	0	1
2	14	2	1	0	0	0	1	0	1	0	0	0	0	0	2	0	0	0	0	1
2	15	1	1	0	0	0	1	0	1	0	0	0	0	0	2	0	0	0	0	1
2	15	1	1	0	0	0	1	0	1	0	0	0	0	0	2	0	0	0	0	1
2	14	1	1	0	0	0	1	0	1	0	0	0	0	0	2	0	0	0	0	1
2	14	1	1	0	0	0	1	0	1	0	0	0	0	0	2	0	0	0	0	1
1	14	1	1	0	0	0	1	0	1	0	0	0	0	0	2	0	0	0	0	1
1	13	1	1	0	0	1	0	0	1	0	0	0	0	0	2	0	0	0	0	1
1	15	1	2	0	1	0	0	0	1	0	0	0	0	0	2	0	0	0	0	1
1	14	1	2	0	1	0	0	0	1	0	0	0	0	0	2	0	0	0	0	1
2	13	1	2	0	1	0	0	0	1	0	0	0	0	0	2	0	0	0	0	1
2	18	2	1	0	1	0	0	0	1	0	0	0	0	0	2	0	0	0	0	1
1	13	1	1	0	1	0	0	0	1	0	0	0	0	0	2	0	0	0	0	1
2	20	2	2	1	0	0	0	0	1	0	0	0	0	0	2	0	0	0	0	1
2	20	2	2	1	0	0	0	0	1	0	0	0	0	0	2	0	0	0	0	1
1	19	2	2	1	0	0	0	0	1	0	0	0	0	0	2	0	0	0	0	1
2	17	2	2	1	0	0	0	0	1	0	0	0	0	0	2	0	0	0	0	1
2	17	2	2	1	0	0	0	0	1	0	0	0	0	0	2	0	0	0	0	1
2	16	2	2	1	0	0	0	0	1	0	0	0	0	0	2	0	0	0	0	1
2	15	2	2	1	0	0	0	0	1	0	0	0	0	0	2	0	0	0	0	1
1	16	1	2	1	0	0	0	0	1	0	0	0	0	0	2	0	0	0	0	1
2	13	1	2	1	0	0	0	0	1	0	0	0	0	0	2	0	0	0	0	1
2	13	1	2	1	0	0	0	0	1	0	0	0	0	0	2	0	0	0	0	1
1	13	1	2	1	0	0	0	0	1	0	0	0	0	0	2	0	0	0	0	1
1	13	1	2	1	0	0	0	0	1	0	0	0	0	0	2	0	0	0	0	1
1	20	2	1	1	0	0	0	0	1	0	0	0	0	0	2	0	0	0	0	1
1	19	2	1	1	0	0	0	0	1	0	0	0	0	0	2	0	0	0	0	1
1	18	2	1	1	0	0	0	0	1	0	0	0	0	0	2	0	0	0	0	1
1	17	2	1	1	0	0	0	0	1	0	0	0	0	0	2	0	0	0	0	1
1	17	2	1	1	0	0	0	0	1	0	0	0	0	0	2	0	0	0	0	1
1	17	2	1	1	0	0	0	0	1	0	0	0	0	0	2	0	0	0	0	1
2	16	2	1	1	0	0	0	0	1	0	0	0	0	0	2	0	0	0	0	1
2	16	2	1	1	0	0	0	0	1	0	0	0	0	0	2	0	0	0	0	1
1	16	2	1	1	0	0	0	0	1	0	0	0	0	0	2	0	0	0	0	1
1	16	2	1	1	0	0	0	0	1	0	0	0	0	0	2	0	0	0	0	1
2	15	1	1	1	0	0	0	0	1	0	0	0	0	0	2	0	0	0	0	1
1	15	1	1	1	0	0	0	0	1	0	0	0	0	0	2	0	0	0	0	1
2	14	1	1	1	0	0	0	0	1	0	0	0	0	0	2	0	0	0	0	1
1	14	1	1	1	0	0	0	0	1	0	0	0	0	0	2	0	0	0	0	1
2	13	1	1	1	0	0	0	0	1	0	0	0	0	0	2	0	0	0	0	1
2	13	1	1	1	0	0	0	0	1	0	0	0	0	0	2	0	0	0	0	1
1	13	1	1	1	0	0	0	0	1	0	0	0	0	0	2	0	0	0	0	1
2	18	2	2	0	0	0	1	1	0	0	0	0	0	0	2	0	0	0	0	1
1	14	1	2	0	0	0	1	1	0	0	0	0	0	0	2	0	0	0	0	1
2	13	1	2	0	0	0	1	1	0	0	0	0	0	0	2	0	0	0	0	1
1	17	2	1	0	0	0	1	1	0	0	0	0	0	0	2	0	0	0	0	1
1	17	2	1	0	0	0	1	1	0	0	0	0	0	0	2	0	0	0	0	1
1	18	2	1	0	1	0	0	1	0	0	0	0	0	0	2	0	0	0	0	1
1	19	2	1	1	0	0	0	1	0	0	0	0	0	0	2	0	0	0	0	1
2	18	2	1	1	0	0	0	1	0	0	0	0	0	0	2	0	0	0	0	1
2	17	2	1	1	0	0	0	1	0	0	0	0	0	0	2	0	0	0	0	1
1	14	1	1	1	0	0	0	1	0	0	0	0	0	0	2	0	0	0	0	1
1	14	1	1	1	0	0	0	1	0	0	0	0	0	0	2	0	0	0	0	1
1	14	1	1	1	0	0	0	1	0	0	0	0	0	0	2	0	0	0	0	1
2	13	1	1	1	0	0	0	1	0	0	0	0	0	0	2	0	0	0	0	1
1	16	1	2	0	0	1	1	0	0	0	0	0	0	0	2	0	0	0	0	1
2	14	1	2	0	1	0	1	0	0	0	0	0	0	0	2	0	0	0	0	1
1	14	1	2	0	1	0	1	0	0	0	0	0	0	0	2	0	0	0	0	1
1	14	1	2	0	1	0	1	0	0	0	0	0	0	0	2	0	0	0	0	1
2	13	1	2	0	1	0	1	0	0	0	0	0	0	0	2	0	0	0	0	1
2	13	1	2	0	1	0	1	0	0	0	0	0	0	0	2	0	0	0	0	1
1	17	2	1	0	1	0	1	0	0	0	0	0	0	0	2	0	0	0	0	1
2	16	2	1	0	1	0	1	0	0	0	0	0	0	0	2	0	0	0	0	1
2	16	2	1	0	1	0	1	0	0	0	0	0	0	0	2	0	0	0	0	1
2	15	2	1	0	1	0	1	0	0	0	0	0	0	0	2	0	0	0	0	1
2	15	1	1	0	1	0	1	0	0	0	0	0	0	0	2	0	0	0	0	1
2	14	1	1	0	1	0	1	0	0	0	0	0	0	0	2	0	0	0	0	1
2	14	1	1	0	1	0	1	0	0	0	0	0	0	0	2	0	0	0	0	1
1	14	1	1	0	1	0	1	0	0	0	0	0	0	0	2	0	0	0	0	1
1	14	1	1	0	1	0	1	0	0	0	0	0	0	0	2	0	0	0	0	1
2	13	1	1	0	1	0	1	0	0	0	0	0	0	0	2	0	0	0	0	1
1	13	1	1	0	1	0	1	0	0	0	0	0	0	0	2	0	0	0	0	1
2	19	2	2	1	0	0	1	0	0	0	0	0	0	0	2	0	0	0	0	1
2	17	2	2	1	0	0	1	0	0	0	0	0	0	0	2	0	0	0	0	1
1	17	2	2	1	0	0	1	0	0	0	0	0	0	0	2	0	0	0	0	1
2	16	2	2	1	0	0	1	0	0	0	0	0	0	0	2	0	0	0	0	1
2	16	2	2	1	0	0	1	0	0	0	0	0	0	0	2	0	0	0	0	1
2	16	2	2	1	0	0	1	0	0	0	0	0	0	0	2	0	0	0	0	1
2	16	2	2	1	0	0	1	0	0	0	0	0	0	0	2	0	0	0	0	1
1	16	2	2	1	0	0	1	0	0	0	0	0	0	0	2	0	0	0	0	1
1	16	2	2	1	0	0	1	0	0	0	0	0	0	0	2	0	0	0	0	1
2	15	1	2	1	0	0	1	0	0	0	0	0	0	0	2	0	0	0	0	1
1	15	1	2	1	0	0	1	0	0	0	0	0	0	0	2	0	0	0	0	1
[truncated: 988 more rows]
